# Supplementary material for: Psychometric validation of a culturally adapted health belief model scale for breast cancer screening in Chinese women
Source: PLoS One. 2025 Sep 3;20(9):e0331279. doi: 10.1371/journal.pone.0331279 (PMC12407439; doi:10.1371/journal.pone.0331279)
Supplement: S1 Dataset — (XLSX) [file pone.0331279.s002.xlsx]

## Sheet: Sheet1
Age_Group	Marital_Status	Education	Occupation	Income_group	Family_Member	Area	Housing_Situation	Chronic_Diseases	Medical_Payment	Family_History	Menstrual_Period	When I think about breast cancer, my heart beats faster	I am afraid even to think about breast cancer	The thought of breast cancer scares me	I think I will not survive more than 5 years if I have breast cancer	All my life will be changed if I got breast cancer	I am susceptible to breast cancer in the future	I think that I am more susceptible to get breast cancer than other people	My personal chance of getting breast cancer is high	I am highly susceptible to breast cancer in next 10 years	Performing BSE monthly help in early detection of breast cancer	Performing BSE monthly help in detection of tumors before going to the doctors	Performing BSE monthly will decrease complications of breast cancer if I got breast cancer	Performing BSE decrease the anxiety about breast cancer	Mammogram is effective for the early detection of breast cancer.	Mammogram can help in detecting lumps that might be missed by doctors.	Mammogram is more effective than clinician or breast selfexamination	When I get a mammogram, I do not worry as much about breast cancer	Having a mammogram will help me find lumps early in my breasts	If I find a lump through a mammogram, the treatment for breast cancer may not be as bad	Having a mammogram will decrease my chances of dying from breast cancer	Having a mammogram will help me find a lump before it can be felt by myself or a health professional	Keeping good health is important to me.	I wish to discover health problems that occur early.	I consume a balanced diet.	I exercise at least 3 times a week.	I perform annual medical check-up.	Performing BSE is time consuming	Performing BSE is tedious	Having a mammogram would take too much time	Screening mammogram is difficult to fit into my schedule	Performing BSE is unpleasant to me	Feeling of shame and embarrassment when performing BSE	Performing BSE increase my anxiety about having breast	Having a routine mammogram would make me anxious about breast cancer	Having a routine mammogram would make me worry	Having a mammogram would be embarrassing	Having a mammogram would be painful	Having a mammogram would cost too much
18--40	Single	Below bachelor's degree	Student	Below 2000	3-4 people	Rural area	Living with parents	None	Urban resident basic medical insurance	No		Disagree	Neither agree nor disagree	Agree	Agree	Neither agree nor disagree	Disagree	Disagree	Disagree	Disagree	Strongly agree	Strongly agree	Strongly agree	Strongly agree	Strongly agree	Strongly agree	Strongly agree	Strongly agree	Strongly agree	Strongly agree	Strongly agree	Strongly agree	Strongly agree	Strongly agree	Agree	Neither agree nor disagree	Disagree	Agree	Disagree	Disagree	Disagree	Disagree	Disagree	Disagree	Disagree	Disagree	Disagree	Agree	Neither agree nor disagree
18--40	Single	Bachelor's degree or above	Government employee	4001--6000	3-4 people	Urban area	Living with parents	None	Urban public basic medical insurance	No		Agree	Strongly agree	Strongly agree	Disagree	Agree	Agree	Agree	Neither agree nor disagree	Neither agree nor disagree	Strongly agree	Strongly agree	Agree	Agree	Agree	Strongly disagree	Agree	Disagree	Agree	Strongly agree	Agree	Agree	Strongly agree	Strongly agree	Disagree	Neither agree nor disagree	Strongly agree	Agree	Disagree	Disagree	Agree	Disagree	Disagree	Agree	Agree	Agree	Disagree	Agree	Disagree
18--40	Married	Bachelor's degree or above	Other	2001--4000	3-4 people	Urban area	Own house	None	Urban public basic medical insurance	No	14	Strongly agree	Strongly agree	Strongly agree	Neither agree nor disagree	Strongly agree	Disagree	Strongly disagree	Strongly disagree	Strongly disagree	Agree	Neither agree nor disagree	Neither agree nor disagree	Agree	Agree	Agree	Neither agree nor disagree	Agree	Agree	Neither agree nor disagree	Agree	Agree	Strongly agree	Neither agree nor disagree	Agree	Neither agree nor disagree	Agree	Neither agree nor disagree	Neither agree nor disagree	Neither agree nor disagree	Neither agree nor disagree	Neither agree nor disagree	Neither agree nor disagree	Neither agree nor disagree	Neither agree nor disagree	Neither agree nor disagree	Neither agree nor disagree	Neither agree nor disagree	Neither agree nor disagree
18--40	Married	Bachelor's degree or above	Government employee	6001--8000	3-4 people	Urban area	Own house	None	Urban public basic medical insurance	No	11	Strongly disagree	Strongly disagree	Strongly disagree	Strongly disagree	Disagree	Disagree	Disagree	Disagree	Disagree	Strongly agree	Agree	Agree	Agree	Agree	Agree	Agree	Strongly agree	Strongly agree	Strongly agree	Strongly agree	Strongly agree	Strongly agree	Strongly agree	Strongly agree	Disagree	Strongly agree	Agree	Disagree	Disagree	Disagree	Disagree	Disagree	Strongly disagree	Strongly disagree	Strongly disagree	Strongly disagree	Strongly disagree	Strongly disagree
18--40	Single	Bachelor's degree or above	Government employee	6001--8000	2 people	Urban area	Living with parents	None	Urban public basic medical insurance	Yes		Agree	Agree	Neither agree nor disagree	Disagree	Disagree	Agree	Neither agree nor disagree	Agree	Agree	Agree	Agree	Agree	Agree	Agree	Neither agree nor disagree	Agree	Neither agree nor disagree	Neither agree nor disagree	Neither agree nor disagree	Agree	Agree	Agree	Disagree	Disagree	Agree	Agree	Neither agree nor disagree	Neither agree nor disagree	Agree	Disagree	Neither agree nor disagree	Agree	Neither agree nor disagree	Neither agree nor disagree	Neither agree nor disagree	Neither agree nor disagree	Agree	Agree
41--70	Married	Below bachelor's degree	Corporate employee	4001--6000	5 people and above	Urban area	Own house	Yes	Urban public basic medical insurance	No	14	Agree	Disagree	Agree	Neither agree nor disagree	Strongly agree	Disagree	Disagree	Disagree	Disagree	Agree	Agree	Agree	Agree	Agree	Agree	Agree	Agree	Agree	Agree	Agree	Agree	Strongly agree	Strongly agree	Disagree	Disagree	Agree	Agree	Disagree	Disagree	Agree	Disagree	Disagree	Disagree	Agree	Disagree	Agree	Disagree	Disagree
18--40	Married	Bachelor's degree or above	Freelancer	4001--6000	3-4 people	Urban area	Own house	None	Urban resident basic medical insurance	No	14	Disagree	Agree	Agree	Disagree	Disagree	Disagree	Disagree	Disagree	Disagree	Agree	Strongly agree	Agree	Neither agree nor disagree	Agree	Agree	Agree	Agree	Agree	Agree	Neither agree nor disagree	Agree	Strongly agree	Strongly agree	Agree	Agree	Neither agree nor disagree	Agree	Disagree	Disagree	Agree	Disagree	Disagree	Neither agree nor disagree	Disagree	Disagree	Disagree	Disagree	Disagree
41--70	Married	Bachelor's degree or above	Government employee	4001--6000	3-4 people	Urban area	Own house	None	Urban public basic medical insurance	No	15	Agree	Disagree	Neither agree nor disagree	Neither agree nor disagree	Neither agree nor disagree	Neither agree nor disagree	Neither agree nor disagree	Neither agree nor disagree	Neither agree nor disagree	Agree	Neither agree nor disagree	Neither agree nor disagree	Neither agree nor disagree	Agree	Neither agree nor disagree	Neither agree nor disagree	Neither agree nor disagree	Agree	Agree	Neither agree nor disagree	Neither agree nor disagree	Strongly agree	Strongly agree	Neither agree nor disagree	Neither agree nor disagree	Agree	Disagree	Agree	Agree	Neither agree nor disagree	Neither agree nor disagree	Agree	Neither agree nor disagree	Neither agree nor disagree	Neither agree nor disagree	Agree	Agree	Agree
18--40	Married	Below bachelor's degree	Hired personnel	2001--4000	5 people and above	Rural area	Living with parents	None	Urban public basic medical insurance	No		Neither agree nor disagree	Agree	Agree	Strongly disagree	Strongly disagree	Strongly disagree	Strongly disagree	Strongly disagree	Strongly disagree	Strongly disagree	Strongly disagree	Strongly disagree	Strongly disagree	Strongly disagree	Strongly disagree	Strongly disagree	Strongly disagree	Strongly disagree	Strongly disagree	Strongly disagree	Strongly disagree	Strongly agree	Strongly agree	Neither agree nor disagree	Neither agree nor disagree	Agree	Agree	Disagree	Disagree	Disagree	Disagree	Disagree	Disagree	Disagree	Disagree	Disagree	Disagree	Disagree
18--40	Single	Bachelor's degree or above	Other	Below 2000	3-4 people	Urban area	Own house	None	Urban resident basic medical insurance	No	14	Neither agree nor disagree	Disagree	Agree	Strongly disagree	Neither agree nor disagree	Strongly disagree	Strongly disagree	Strongly disagree	Strongly disagree	Strongly agree	Strongly disagree	Neither agree nor disagree	Agree	Strongly agree	Strongly agree	Strongly agree	Agree	Strongly agree	Agree	Disagree	Strongly agree	Strongly agree	Strongly agree	Agree	Disagree	Agree	Agree	Disagree	Disagree	Strongly disagree	Strongly disagree	Strongly disagree	Strongly disagree	Strongly disagree	Strongly disagree	Strongly disagree	Disagree	Disagree
18--40	Married	Bachelor's degree or above	Government employee	4001--6000	3-4 people	Urban area	Own house	None	Urban public basic medical insurance	No	14	Strongly disagree	Disagree	Neither agree nor disagree	Strongly disagree	Strongly disagree	Strongly disagree	Strongly disagree	Strongly disagree	Strongly disagree	Strongly agree	Strongly agree	Strongly agree	Strongly agree	Strongly agree	Strongly agree	Strongly agree	Strongly agree	Strongly agree	Strongly agree	Strongly agree	Strongly agree	Strongly agree	Strongly agree	Neither agree nor disagree	Neither agree nor disagree	Agree	Strongly agree	Strongly disagree	Strongly disagree	Strongly disagree	Strongly disagree	Strongly disagree	Strongly disagree	Strongly disagree	Strongly disagree	Strongly disagree	Strongly disagree	Strongly disagree
18--40	Divorced	Bachelor's degree or above	Government employee	4001--6000	5 people and above	Urban area	Own house	None	Urban public basic medical insurance	No		Strongly agree	Strongly agree	Strongly agree	Strongly agree	Strongly agree	Agree	Strongly agree	Neither agree nor disagree	Neither agree nor disagree	Strongly agree	Strongly agree	Strongly agree	Agree	Disagree	Agree	Agree	Strongly agree	Strongly agree	Strongly agree	Strongly agree	Strongly agree	Strongly agree	Strongly agree	Strongly agree	Strongly agree	Agree	Strongly disagree	Strongly agree	Neither agree nor disagree	Neither agree nor disagree	Neither agree nor disagree	Strongly agree	Neither agree nor disagree	Strongly agree	Neither agree nor disagree	Strongly agree	Strongly agree	Strongly agree
18--40	Single	Bachelor's degree or above	Student	Below 2000	3-4 people	Rural area	Living with parents	None	Urban resident basic medical insurance	No	11	Agree	Agree	Agree	Neither agree nor disagree	Neither agree nor disagree	Strongly disagree	Strongly disagree	Strongly disagree	Strongly disagree	Strongly agree	Agree	Agree	Agree	Strongly agree	Strongly agree	Strongly agree	Agree	Neither agree nor disagree	Neither agree nor disagree	Disagree	Agree	Strongly agree	Strongly agree	Neither agree nor disagree	Neither agree nor disagree	Neither agree nor disagree	Neither agree nor disagree	Neither agree nor disagree	Disagree	Neither agree nor disagree	Neither agree nor disagree	Neither agree nor disagree	Disagree	Neither agree nor disagree	Disagree	Disagree	Disagree	Neither agree nor disagree
18--40	Single	Bachelor's degree or above	Student	Below 2000	3-4 people	Rural area	Living with parents	None	Fully self-funded	No		Strongly agree	Strongly agree	Strongly agree	Neither agree nor disagree	Neither agree nor disagree	Strongly disagree	Strongly disagree	Strongly disagree	Strongly disagree	Disagree	Agree	Agree	Agree	Agree	Agree	Agree	Agree	Agree	Agree	Agree	Agree	Agree	Agree	Agree	Agree	Agree	Disagree	Agree	Agree	Agree	Agree	Agree	Agree	Agree	Agree	Agree	Agree	Agree
18--40	Single	Below bachelor's degree	Student	Below 2000	5 people and above	Rural area	Living with parents	None	Urban resident basic medical insurance	No	11	Neither agree nor disagree	Strongly disagree	Strongly disagree	Strongly disagree	Neither agree nor disagree	Strongly disagree	Strongly disagree	Strongly disagree	Strongly disagree	Agree	Agree	Agree	Agree	Agree	Agree	Neither agree nor disagree	Neither agree nor disagree	Agree	Neither agree nor disagree	Neither agree nor disagree	Neither agree nor disagree	Strongly agree	Agree	Neither agree nor disagree	Agree	Neither agree nor disagree	Strongly agree	Neither agree nor disagree	Neither agree nor disagree	Neither agree nor disagree	Strongly disagree	Strongly disagree	Strongly disagree	Strongly disagree	Strongly disagree	Strongly disagree	Strongly disagree	Strongly disagree
18--40	Single	Bachelor's degree or above	Student	Below 2000	3-4 people	Urban area	Living with parents	None	Fully self-funded	No	13	Agree	Agree	Agree	Neither agree nor disagree	Agree	Strongly disagree	Strongly disagree	Strongly disagree	Strongly disagree	Strongly agree	Strongly agree	Strongly agree	Strongly agree	Strongly agree	Strongly agree	Strongly agree	Strongly agree	Strongly agree	Strongly agree	Strongly agree	Strongly agree	Strongly agree	Strongly agree	Strongly agree	Strongly agree	Strongly agree	Strongly disagree	Strongly agree	Strongly agree	Strongly agree	Strongly agree	Strongly agree	Strongly agree	Strongly agree	Strongly agree	Strongly agree	Disagree	Strongly agree
18--40	Married	Below bachelor's degree	Freelancer	4001--6000	3-4 people	Urban area	Own house	None	Urban public basic medical insurance	No	12	Disagree	Disagree	Neither agree nor disagree	Disagree	Disagree	Disagree	Disagree	Disagree	Disagree	Disagree	Disagree	Agree	Neither agree nor disagree	Agree	Disagree	Agree	Agree	Agree	Agree	Agree	Agree	Strongly agree	Agree	Strongly agree	Agree	Neither agree nor disagree	Disagree	Agree	Agree	Agree	Neither agree nor disagree	Disagree	Disagree	Disagree	Disagree	Disagree	Disagree	Agree
41--70	Married	Below bachelor's degree	Other	2001--4000	3-4 people	Suburban area	Living with parents	None	Urban public basic medical insurance	No	12	Disagree	Neither agree nor disagree	Agree	Neither agree nor disagree	Neither agree nor disagree	Disagree	Disagree	Disagree	Disagree	Agree	Agree	Neither agree nor disagree	Neither agree nor disagree	Agree	Agree	Agree	Neither agree nor disagree	Agree	Neither agree nor disagree	Neither agree nor disagree	Agree	Strongly agree	Neither agree nor disagree	Neither agree nor disagree	Neither agree nor disagree	Agree	Agree	Disagree	Disagree	Disagree	Neither agree nor disagree	Disagree	Disagree	Disagree	Neither agree nor disagree	Disagree	Neither agree nor disagree	Neither agree nor disagree
18--40	Single	Bachelor's degree or above	Student	Below 2000	5 people and above	Urban area	Living with parents	None	Urban resident basic medical insurance	No	12	Agree	Strongly agree	Strongly agree	Neither agree nor disagree	Agree	Strongly disagree	Strongly disagree	Strongly disagree	Strongly disagree	Strongly agree	Agree	Agree	Agree	Agree	Agree	Agree	Neither agree nor disagree	Agree	Agree	Agree	Agree	Strongly agree	Strongly agree	Agree	Strongly agree	Disagree	Agree	Neither agree nor disagree	Neither agree nor disagree	Agree	Neither agree nor disagree	Disagree	Agree	Agree	Agree	Neither agree nor disagree	Neither agree nor disagree	Agree
41--70	Married	Bachelor's degree or above	Government employee	6001--8000	3-4 people	Urban area	Own house	Yes	Urban public basic medical insurance	No	13	Agree	Agree	Agree	Disagree	Agree	Disagree	Disagree	Disagree	Agree	Agree	Agree	Agree	Agree	Agree	Agree	Agree	Disagree	Agree	Agree	Agree	Agree	Agree	Agree	Agree	Agree	Agree	Disagree	Agree	Disagree	Agree	Agree	Disagree	Agree	Agree	Agree	Agree	Agree	Agree
41--70	Married	Below bachelor's degree	Hired personnel	2001--4000	5 people and above	Urban area	Own house	None	Urban public basic medical insurance	No		Disagree	Disagree	Agree	Neither agree nor disagree	Agree	Disagree	Disagree	Strongly disagree	Disagree	Agree	Agree	Strongly agree	Agree	Agree	Agree	Agree	Neither agree nor disagree	Agree	Neither agree nor disagree	Neither agree nor disagree	Agree	Agree	Agree	Neither agree nor disagree	Neither agree nor disagree	Agree	Agree	Disagree	Disagree	Disagree	Disagree	Disagree	Disagree	Strongly disagree	Disagree	Disagree	Disagree	Neither agree nor disagree
18--40	Married	Bachelor's degree or above	Freelancer	6001--8000	3-4 people	Urban area	Own house	None	Urban resident basic medical insurance	No		Agree	Agree	Agree	Strongly agree	Strongly agree	Neither agree nor disagree	Neither agree nor disagree	Neither agree nor disagree	Neither agree nor disagree	Agree	Neither agree nor disagree	Agree	Agree	Agree	Agree	Agree	Agree	Agree	Agree	Agree	Agree	Strongly agree	Strongly agree	Neither agree nor disagree	Neither agree nor disagree	Neither agree nor disagree	Neither agree nor disagree	Neither agree nor disagree	Agree	Neither agree nor disagree	Neither agree nor disagree	Agree	Agree	Agree	Agree	Neither agree nor disagree	Agree	Agree
18--40	Single	Bachelor's degree or above	Student	Below 2000	5 people and above	Suburban area	Living with parents	None	Urban resident basic medical insurance	No		Agree	Agree	Agree	Agree	Agree	Disagree	Neither agree nor disagree	Neither agree nor disagree	Neither agree nor disagree	Agree	Agree	Neither agree nor disagree	Neither agree nor disagree	Agree	Agree	Strongly agree	Neither agree nor disagree	Neither agree nor disagree	Agree	Agree	Agree	Strongly agree	Strongly agree	Agree	Neither agree nor disagree	Neither agree nor disagree	Disagree	Agree	Neither agree nor disagree	Disagree	Neither agree nor disagree	Disagree	Neither agree nor disagree	Agree	Strongly agree	Neither agree nor disagree	Agree	Agree
18--40	Single	Bachelor's degree or above	Hired personnel	2001--4000	2 people	Urban area	Living with parents	None	Urban public basic medical insurance	Yes		Disagree	Disagree	Neither agree nor disagree	Disagree	Disagree	Disagree	Neither agree nor disagree	Agree	Disagree	Agree	Agree	Agree	Agree	Agree	Agree	Agree	Agree	Agree	Agree	Agree	Agree	Agree	Agree	Agree	Neither agree nor disagree	Agree	Agree	Disagree	Disagree	Disagree	Disagree	Disagree	Disagree	Disagree	Disagree	Disagree	Disagree	Neither agree nor disagree
18--40	Single	Bachelor's degree or above	Student	Below 2000	5 people and above	Suburban area	Living with parents	None	Urban resident basic medical insurance	Yes		Neither agree nor disagree	Disagree	Neither agree nor disagree	Neither agree nor disagree	Neither agree nor disagree	Disagree	Disagree	Disagree	Strongly disagree	Neither agree nor disagree	Neither agree nor disagree	Neither agree nor disagree	Neither agree nor disagree	Agree	Agree	Agree	Neither agree nor disagree	Neither agree nor disagree	Neither agree nor disagree	Neither agree nor disagree	Neither agree nor disagree	Agree	Agree	Disagree	Neither agree nor disagree	Neither agree nor disagree	Neither agree nor disagree	Neither agree nor disagree	Neither agree nor disagree	Agree	Agree	Agree	Neither agree nor disagree	Neither agree nor disagree	Neither agree nor disagree	Agree	Neither agree nor disagree	Neither agree nor disagree
18--40	Single	Bachelor's degree or above	Student	Below 2000	5 people and above	Rural area	Own house	None	Urban resident basic medical insurance	No		Strongly agree	Strongly agree	Disagree	Strongly disagree	Strongly agree	Disagree	Strongly disagree	Strongly agree	Strongly disagree	Disagree	Agree	Strongly disagree	Disagree	Strongly agree	Agree	Strongly agree	Strongly agree	Strongly agree	Strongly agree	Agree	Agree	Strongly agree	Disagree	Agree	Strongly agree	Neither agree nor disagree	Agree	Neither agree nor disagree	Agree	Agree	Disagree	Agree	Neither agree nor disagree	Agree	Agree	Neither agree nor disagree	Disagree	Agree
18--40	Married	Below bachelor's degree	Hired personnel	2001--4000	5 people and above	Suburban area	Living with parents	None	Urban public basic medical insurance	No	13	Neither agree nor disagree	Agree	Agree	Neither agree nor disagree	Neither agree nor disagree	Disagree	Disagree	Disagree	Disagree	Neither agree nor disagree	Neither agree nor disagree	Disagree	Neither agree nor disagree	Neither agree nor disagree	Neither agree nor disagree	Neither agree nor disagree	Neither agree nor disagree	Neither agree nor disagree	Neither agree nor disagree	Neither agree nor disagree	Neither agree nor disagree	Strongly agree	Strongly agree	Neither agree nor disagree	Disagree	Agree	Neither agree nor disagree	Neither agree nor disagree	Neither agree nor disagree	Neither agree nor disagree	Neither agree nor disagree	Neither agree nor disagree	Neither agree nor disagree	Neither agree nor disagree	Neither agree nor disagree	Neither agree nor disagree	Neither agree nor disagree	Neither agree nor disagree
41--70	Married	Below bachelor's degree	Hired personnel	2001--4000	3-4 people	Urban area	Own house	None	Urban public basic medical insurance	No	12	Disagree	Disagree	Disagree	Strongly disagree	Neither agree nor disagree	Strongly disagree	Strongly disagree	Strongly disagree	Strongly disagree	Agree	Neither agree nor disagree	Agree	Agree	Agree	Neither agree nor disagree	Agree	Agree	Agree	Agree	Agree	Agree	Strongly agree	Agree	Agree	Agree	Agree	Neither agree nor disagree	Disagree	Neither agree nor disagree	Disagree	Disagree	Disagree	Disagree	Disagree	Disagree	Disagree	Disagree	Disagree
41--70	Married	Bachelor's degree or above	Government employee	4001--6000	3-4 people	Rural area	Own house	None	Urban public basic medical insurance	No		Strongly agree	Strongly agree	Strongly agree	Strongly agree	Strongly agree	Strongly agree	Neither agree nor disagree	Neither agree nor disagree	Neither agree nor disagree	Neither agree nor disagree	Neither agree nor disagree	Neither agree nor disagree	Neither agree nor disagree	Neither agree nor disagree	Neither agree nor disagree	Neither agree nor disagree	Neither agree nor disagree	Neither agree nor disagree	Neither agree nor disagree	Neither agree nor disagree	Neither agree nor disagree	Neither agree nor disagree	Neither agree nor disagree	Neither agree nor disagree	Neither agree nor disagree	Neither agree nor disagree	Neither agree nor disagree	Neither agree nor disagree	Neither agree nor disagree	Neither agree nor disagree	Neither agree nor disagree	Neither agree nor disagree	Neither agree nor disagree	Neither agree nor disagree	Neither agree nor disagree	Neither agree nor disagree	Neither agree nor disagree	Neither agree nor disagree
18--40	Single	Bachelor's degree or above	Student	Below 2000	3-4 people	Rural area	Living with parents	None	Urban resident basic medical insurance	No	13	Agree	Neither agree nor disagree	Neither agree nor disagree	Neither agree nor disagree	Neither agree nor disagree	Neither agree nor disagree	Neither agree nor disagree	Neither agree nor disagree	Neither agree nor disagree	Neither agree nor disagree	Neither agree nor disagree	Neither agree nor disagree	Neither agree nor disagree	Strongly agree	Strongly agree	Strongly agree	Agree	Neither agree nor disagree	Neither agree nor disagree	Neither agree nor disagree	Neither agree nor disagree	Neither agree nor disagree	Strongly agree	Neither agree nor disagree	Agree	Neither agree nor disagree	Neither agree nor disagree	Neither agree nor disagree	Neither agree nor disagree	Neither agree nor disagree	Neither agree nor disagree	Neither agree nor disagree	Neither agree nor disagree	Neither agree nor disagree	Neither agree nor disagree	Neither agree nor disagree	Neither agree nor disagree	Neither agree nor disagree
18--40	Single	Bachelor's degree or above	Student	Below 2000	3-4 people	Urban area	Own house	None	Urban resident basic medical insurance	No		Agree	Agree	Neither agree nor disagree	Disagree	Disagree	Disagree	Disagree	Disagree	Disagree	Neither agree nor disagree	Strongly agree	Neither agree nor disagree	Agree	Strongly agree	Agree	Agree	Agree	Agree	Agree	Agree	Agree	Agree	Agree	Agree	Agree	Agree	Disagree	Agree	Agree	Agree	Agree	Agree	Agree	Agree	Agree	Agree	Agree	Agree
18--40	Single	Bachelor's degree or above	Student	Below 2000	3-4 people	Rural area	Living with parents	None	Urban resident basic medical insurance	No		Agree	Agree	Agree	Disagree	Neither agree nor disagree	Strongly disagree	Strongly disagree	Strongly disagree	Strongly disagree	Strongly agree	Strongly agree	Strongly agree	Neither agree nor disagree	Strongly agree	Strongly agree	Strongly agree	Neither agree nor disagree	Strongly agree	Strongly agree	Disagree	Agree	Strongly agree	Strongly agree	Neither agree nor disagree	Neither agree nor disagree	Neither agree nor disagree	Neither agree nor disagree	Neither agree nor disagree	Disagree	Disagree	Disagree	Disagree	Disagree	Disagree	Disagree	Disagree	Disagree	Disagree
41--70	Married	Below bachelor's degree	Other	4001--6000	5 people and above	Urban area	Own house	Yes	Urban public basic medical insurance	No		Disagree	Disagree	Strongly disagree	Strongly disagree	Neither agree nor disagree	Strongly disagree	Strongly disagree	Strongly disagree	Strongly disagree	Agree	Agree	Neither agree nor disagree	Neither agree nor disagree	Disagree	Agree	Agree	Agree	Agree	Neither agree nor disagree	Agree	Agree	Strongly agree	Strongly agree	Strongly agree	Strongly agree	Strongly agree	Neither agree nor disagree	Disagree	Disagree	Agree	Disagree	Disagree	Disagree	Disagree	Disagree	Disagree	Disagree	Disagree
18--40	Single	Bachelor's degree or above	Student	Below 2000	5 people and above	Rural area	Living with parents	None	Urban resident basic medical insurance	No		Neither agree nor disagree	Agree	Agree	Neither agree nor disagree	Agree	Neither agree nor disagree	Neither agree nor disagree	Disagree	Disagree	Agree	Agree	Disagree	Agree	Neither agree nor disagree	Neither agree nor disagree	Neither agree nor disagree	Neither agree nor disagree	Neither agree nor disagree	Neither agree nor disagree	Neither agree nor disagree	Neither agree nor disagree	Neither agree nor disagree	Neither agree nor disagree	Neither agree nor disagree	Neither agree nor disagree	Neither agree nor disagree	Neither agree nor disagree	Neither agree nor disagree	Neither agree nor disagree	Neither agree nor disagree	Neither agree nor disagree	Neither agree nor disagree	Neither agree nor disagree	Neither agree nor disagree	Neither agree nor disagree	Neither agree nor disagree	Neither agree nor disagree	Neither agree nor disagree
18--40	Married	Bachelor's degree or above	Government employee	8001-10000	5 people and above	Urban area	Living with parents	None	Urban public basic medical insurance	No		Strongly agree	Strongly agree	Strongly agree	Strongly agree	Strongly agree	Strongly agree	Strongly agree	Strongly agree	Strongly agree	Strongly agree	Strongly agree	Strongly agree	Strongly agree	Strongly agree	Strongly agree	Strongly agree	Strongly agree	Strongly agree	Strongly agree	Strongly agree	Strongly agree	Strongly agree	Strongly agree	Strongly agree	Strongly agree	Strongly agree	Strongly disagree	Strongly agree	Strongly agree	Strongly agree	Strongly agree	Strongly agree	Strongly agree	Strongly agree	Strongly agree	Strongly agree	Strongly agree	Strongly agree
41--70	Married	Below bachelor's degree	Hired personnel	2001--4000	3-4 people	Suburban area	Own house	Yes	Urban public basic medical insurance	No		Agree	Neither agree nor disagree	Agree	Disagree	Disagree	Disagree	Disagree	Disagree	Disagree	Neither agree nor disagree	Neither agree nor disagree	Agree	Agree	Agree	Agree	Agree	Strongly agree	Agree	Strongly agree	Strongly agree	Strongly agree	Strongly agree	Strongly agree	Agree	Agree	Agree	Disagree	Agree	Agree	Agree	Neither agree nor disagree	Neither agree nor disagree	Agree	Disagree	Disagree		Neither agree nor disagree	Agree
18--40	Single	Bachelor's degree or above	Student	Below 2000	3-4 people	Urban area	Living with parents	None	Urban resident basic medical insurance	Yes		Agree	Agree	Agree	Disagree	Disagree	Disagree	Disagree	Disagree	Strongly disagree	Agree	Agree	Neither agree nor disagree	Agree	Neither agree nor disagree	Neither agree nor disagree	Neither agree nor disagree	Neither agree nor disagree	Neither agree nor disagree	Agree	Neither agree nor disagree	Agree	Strongly agree	Strongly agree	Agree	Agree	Agree	Neither agree nor disagree	Neither agree nor disagree	Neither agree nor disagree	Agree	Neither agree nor disagree	Neither agree nor disagree	Disagree	Disagree	Disagree	Disagree	Neither agree nor disagree	Neither agree nor disagree
41--70	Married	Bachelor's degree or above	Corporate employee	4001--6000	3-4 people	Urban area	Own house	None	Urban public basic medical insurance	No		Agree	Neither agree nor disagree	Agree	Disagree	Neither agree nor disagree	Disagree	Disagree	Disagree	Disagree	Agree	Agree	Agree	Agree	Agree	Agree	Agree	Agree	Agree	Agree	Agree	Agree	Strongly agree	Strongly agree	Agree	Disagree	Strongly agree	Disagree	Neither agree nor disagree	Agree	Disagree	Disagree	Disagree	Disagree	Disagree	Agree	Agree	Neither agree nor disagree	Agree
18--40	Single	Bachelor's degree or above	Student	Below 2000	3-4 people	Suburban area	Living with parents	None	Urban resident basic medical insurance	No		Agree	Agree	Agree	Agree	Agree	Disagree	Disagree	Disagree	Disagree	Agree	Agree	Agree	Agree	Agree	Agree	Agree	Agree	Agree	Agree	Agree	Agree	Strongly agree	Strongly agree	Disagree	Disagree	Disagree	Agree	Disagree	Agree	Agree	Agree	Agree	Agree	Agree	Agree	Agree	Agree	Agree
18--40	Married	Bachelor's degree or above	Government employee	4001--6000	3-4 people	Urban area	Living with parents	None	Urban public basic medical insurance	No		Agree	Agree	Agree	Agree	Agree	Agree	Agree	Agree	Agree	Agree	Agree	Agree	Agree	Agree	Agree	Agree	Agree	Agree	Agree	Agree	Agree	Agree	Agree	Neither agree nor disagree	Disagree	Agree	Disagree	Agree	Agree	Agree	Agree	Agree	Agree	Agree	Agree	Agree	Agree	Agree
41--70	Divorced	Below bachelor's degree	Hired personnel	2001--4000	3-4 people	Urban area	Living with parents	None	Urban public basic medical insurance	Yes		Disagree	Disagree	Disagree	Neither agree nor disagree	Agree	Disagree	Disagree	Disagree	Disagree	Agree	Agree	Agree	Agree	Agree	Agree	Agree	Agree	Agree	Agree	Agree	Neither agree nor disagree	Strongly agree	Strongly agree	Neither agree nor disagree	Neither agree nor disagree	Agree	Agree	Disagree	Disagree	Disagree	Disagree	Disagree	Disagree	Disagree	Disagree	Disagree	Disagree	Disagree
18--40	Married	Below bachelor's degree	Hired personnel	6001--8000	5 people and above	Urban area	Own house	None	Urban public basic medical insurance	No	12	Strongly agree	Strongly agree	Strongly agree	Strongly disagree	Agree	Strongly disagree	Strongly disagree	Strongly disagree	Strongly disagree	Agree	Strongly agree	Neither agree nor disagree	Strongly agree	Strongly agree	Strongly agree	Strongly agree	Agree	Strongly agree	Agree	Agree	Strongly agree	Strongly agree	Strongly agree	Agree	Strongly disagree	Strongly agree	Agree	Strongly disagree	Strongly disagree	Strongly disagree	Strongly disagree	Strongly disagree	Strongly disagree	Strongly disagree	Strongly disagree	Strongly disagree	Strongly disagree	Neither agree nor disagree
18--40	Single	Bachelor's degree or above	Student	Below 2000	5 people and above	Rural area	Living with parents	None	Urban resident basic medical insurance	No		Neither agree nor disagree	Neither agree nor disagree	Neither agree nor disagree	Neither agree nor disagree	Neither agree nor disagree	Neither agree nor disagree	Neither agree nor disagree	Disagree	Disagree	Agree	Agree	Agree	Agree	Agree	Agree	Agree	Agree	Agree	Agree	Agree	Agree	Agree	Agree	Agree	Agree	Agree	Neither agree nor disagree	Neither agree nor disagree	Neither agree nor disagree	Neither agree nor disagree	Neither agree nor disagree	Agree	Neither agree nor disagree	Neither agree nor disagree	Neither agree nor disagree	Neither agree nor disagree	Neither agree nor disagree	Neither agree nor disagree
41--70	Married	Bachelor's degree or above	Government employee	8001-10000	3-4 people	Urban area	Own house	None	Urban public basic medical insurance	No	12	Disagree	Disagree	Disagree	Neither agree nor disagree	Strongly agree	Strongly disagree	Strongly disagree	Strongly disagree	Strongly disagree	Strongly agree	Agree	Agree	Agree	Strongly agree	Strongly agree	Strongly agree	Strongly agree	Strongly agree	Agree	Strongly agree	Strongly agree	Strongly agree	Strongly agree	Strongly agree	Strongly agree	Strongly agree	Agree	Disagree	Disagree	Disagree	Disagree	Disagree	Disagree	Disagree	Disagree	Neither agree nor disagree	Disagree	Disagree
18--40	Married	Bachelor's degree or above	Corporate employee	4001--6000	5 people and above	Urban area	Own house	None	Urban public basic medical insurance	No	13	Neither agree nor disagree	Disagree	Agree	Strongly disagree	Neither agree nor disagree	Disagree	Disagree	Disagree	Disagree	Neither agree nor disagree	Neither agree nor disagree	Neither agree nor disagree	Neither agree nor disagree	Agree	Agree	Agree	Neither agree nor disagree	Neither agree nor disagree	Neither agree nor disagree	Neither agree nor disagree	Neither agree nor disagree	Neither agree nor disagree	Neither agree nor disagree	Neither agree nor disagree	Neither agree nor disagree	Neither agree nor disagree	Neither agree nor disagree	Neither agree nor disagree	Neither agree nor disagree	Neither agree nor disagree	Neither agree nor disagree	Neither agree nor disagree	Neither agree nor disagree	Neither agree nor disagree	Neither agree nor disagree	Neither agree nor disagree	Neither agree nor disagree	Neither agree nor disagree
18--40	Single	Bachelor's degree or above	Student	Below 2000	5 people and above	Urban area	Renting	None	Urban resident basic medical insurance	No	14	Agree	Agree	Agree	Agree	Agree	Disagree	Agree	Agree	Agree	Agree	Agree	Agree	Agree	Neither agree nor disagree	Agree	Agree	Strongly agree	Agree	Agree	Agree	Agree	Agree	Agree	Agree	Strongly agree	Agree	Disagree	Neither agree nor disagree	Strongly disagree	Disagree	Strongly disagree	Disagree	Neither agree nor disagree	Strongly disagree	Strongly disagree	Strongly disagree	Strongly disagree	Disagree
18--40	Single	Bachelor's degree or above	Government employee	4001--6000	3-4 people	Urban area	Living with parents	None	Urban public basic medical insurance	Yes	13	Agree	Strongly agree	Strongly agree	Disagree	Agree	Agree	Agree	Neither agree nor disagree	Neither agree nor disagree	Strongly agree	Strongly agree	Agree	Agree	Agree	Strongly disagree	Agree	Disagree	Agree	Strongly agree	Agree	Agree	Strongly agree	Strongly agree	Disagree	Neither agree nor disagree	Strongly agree	Agree	Disagree	Disagree	Agree	Disagree	Disagree	Agree	Agree	Agree	Disagree	Agree	Agree
18--40	Single	Bachelor's degree or above	Student	Below 2000	5 people and above	Urban area	Renting	None	Urban resident basic medical insurance	No	14	Agree	Agree	Agree	Disagree	Neither agree nor disagree	Neither agree nor disagree	Neither agree nor disagree	Neither agree nor disagree	Neither agree nor disagree	Neither agree nor disagree	Disagree	Neither agree nor disagree	Disagree	Agree	Agree	Agree	Disagree	Strongly agree	Neither agree nor disagree	Neither agree nor disagree	Strongly agree	Strongly agree	Strongly agree	Agree	Disagree	Disagree	Agree	Disagree	Neither agree nor disagree	Neither agree nor disagree	Disagree	Neither agree nor disagree	Neither agree nor disagree	Neither agree nor disagree	Neither agree nor disagree	Neither agree nor disagree	Neither agree nor disagree	Agree
18--40	Single	Bachelor's degree or above	Hired personnel	2001--4000	3-4 people	Urban area	Living with parents	None	Urban public basic medical insurance	No	12	Agree	Agree	Agree	Strongly disagree	Strongly disagree	Disagree	Disagree	Disagree	Disagree	Strongly agree	Strongly agree	Strongly agree	Strongly agree	Strongly agree	Strongly agree	Strongly agree	Strongly agree	Strongly agree	Strongly agree	Strongly agree	Strongly agree	Strongly agree	Strongly agree	Strongly agree	Strongly agree	Strongly agree	Strongly agree	Strongly disagree	Strongly disagree	Strongly disagree	Strongly disagree	Strongly disagree	Neither agree nor disagree	Neither agree nor disagree	Disagree	Disagree	Strongly disagree	Agree
41--70	Married	Below bachelor's degree	Corporate employee	4001--6000	5 people and above	Urban area	Own house	Yes	Urban public basic medical insurance	No	12	Agree	Agree	Strongly agree	Disagree	Agree	Disagree	Disagree	Disagree	Disagree	Strongly agree	Agree	Agree	Agree	Agree	Agree	Agree	Agree	Neither agree nor disagree	Neither agree nor disagree	Neither agree nor disagree	Agree	Strongly agree	Strongly agree	Agree	Strongly agree	Strongly agree	Agree	Disagree	Disagree	Agree	Disagree	Disagree	Disagree	Disagree	Disagree	Disagree	Disagree	Disagree
41--70	Single	Bachelor's degree or above	Hired personnel	4001--6000	3-4 people	Urban area	Own house	None	Urban public basic medical insurance	No		Neither agree nor disagree	Neither agree nor disagree	Neither agree nor disagree	Neither agree nor disagree	Agree	Strongly disagree	Strongly disagree	Strongly disagree	Strongly disagree	Agree	Agree	Neither agree nor disagree	Neither agree nor disagree	Neither agree nor disagree	Neither agree nor disagree	Neither agree nor disagree	Neither agree nor disagree	Agree	Neither agree nor disagree	Agree	Agree	Strongly agree	Strongly agree	Neither agree nor disagree	Agree	Agree	Neither agree nor disagree	Disagree	Neither agree nor disagree	Agree	Neither agree nor disagree	Agree	Neither agree nor disagree	Neither agree nor disagree	Agree	Agree	Disagree	Neither agree nor disagree
41--70	Married	Bachelor's degree or above	Hired personnel	2001--4000	3-4 people	Urban area	Own house	None	Urban public basic medical insurance	No	13	Agree	Agree	Agree	Disagree	Agree	Disagree	Disagree	Disagree	Disagree	Agree	Agree	Agree	Agree	Agree	Agree	Agree	Agree	Agree	Agree	Agree	Agree	Agree	Agree	Agree	Neither agree nor disagree	Agree	Agree	Disagree	Agree	Disagree	Disagree	Disagree	Disagree	Disagree	Disagree	Disagree	Disagree	Agree
41--70	Divorced	Bachelor's degree or above	Government employee	6001--8000	2 people	Urban area	Living with parents	Yes	Urban public basic medical insurance	No	16	Strongly agree	Agree	Agree	Agree	Agree	Agree	Neither agree nor disagree	Neither agree nor disagree	Neither agree nor disagree	Neither agree nor disagree	Disagree	Agree	Agree	Agree	Neither agree nor disagree	Agree	Agree	Strongly agree	Neither agree nor disagree	Agree	Agree	Disagree	Neither agree nor disagree	Disagree	Strongly disagree	Agree	Disagree	Neither agree nor disagree	Neither agree nor disagree	Neither agree nor disagree	Neither agree nor disagree	Agree	Agree	Agree	Agree	Agree	Agree	Agree
41--70	Married	Bachelor's degree or above	Other	2001--4000	3-4 people	Urban area	Own house	None	Urban public basic medical insurance	No	14	Disagree	Agree	Agree	Agree	Agree	Agree	Agree	Agree	Neither agree nor disagree	Neither agree nor disagree	Neither agree nor disagree	Agree	Agree	Neither agree nor disagree	Neither agree nor disagree	Neither agree nor disagree	Agree	Strongly agree	Neither agree nor disagree	Neither agree nor disagree	Neither agree nor disagree	Neither agree nor disagree	Neither agree nor disagree	Neither agree nor disagree	Neither agree nor disagree	Neither agree nor disagree	Disagree	Neither agree nor disagree	Neither agree nor disagree	Neither agree nor disagree	Neither agree nor disagree	Neither agree nor disagree	Neither agree nor disagree	Neither agree nor disagree	Neither agree nor disagree	Neither agree nor disagree	Neither agree nor disagree	Neither agree nor disagree
41--70	Divorced	Bachelor's degree or above	Corporate employee	2001--4000	2 people	Urban area	Own house	None	Urban public basic medical insurance	No		Disagree	Disagree	Agree	Disagree	Disagree	Disagree	Disagree	Disagree	Disagree	Agree	Agree	Agree	Agree	Agree	Agree	Agree	Agree	Agree	Agree	Agree	Agree	Strongly agree	Strongly agree	Strongly agree	Agree	Agree	Agree	Disagree	Disagree	Disagree	Disagree	Disagree	Disagree	Disagree	Disagree	Disagree	Disagree	Disagree
41--70	Married	Below bachelor's degree	Corporate employee	2001--4000	3-4 people	Urban area	Own house	None	Urban public basic medical insurance	No	11	Agree	Agree	Agree	Agree	Disagree	Strongly disagree	Disagree	Strongly disagree	Strongly disagree	Agree	Agree	Agree	Agree	Agree	Agree	Agree	Agree	Agree	Neither agree nor disagree	Agree	Agree	Agree	Agree	Agree	Agree	Agree	Disagree	Agree	Agree	Agree	Agree	Agree	Agree	Agree	Agree	Agree	Agree	Agree
18--40	Single	Bachelor's degree or above	Student	2001--4000	5 people and above	Urban area	Living with parents	None	Urban resident basic medical insurance	No		Disagree	Disagree	Disagree	Disagree	Disagree	Disagree	Disagree	Disagree	Disagree	Disagree	Neither agree nor disagree	Neither agree nor disagree	Disagree	Disagree	Agree	Agree	Agree	Agree	Agree	Agree	Strongly disagree	Strongly disagree	Strongly disagree	Disagree	Disagree	Disagree	Disagree	Agree	Neither agree nor disagree	Neither agree nor disagree	Neither agree nor disagree	Neither agree nor disagree	Disagree	Disagree	Disagree	Disagree	Disagree	Disagree
18--40	Single	Bachelor's degree or above	Student	Below 2000	3-4 people	Rural area	Living with parents	None	Urban resident basic medical insurance	No	14	Disagree	Neither agree nor disagree	Neither agree nor disagree	Neither agree nor disagree	Neither agree nor disagree	Neither agree nor disagree	Neither agree nor disagree	Neither agree nor disagree	Neither agree nor disagree	Neither agree nor disagree	Neither agree nor disagree	Neither agree nor disagree	Neither agree nor disagree	Neither agree nor disagree	Neither agree nor disagree	Strongly agree	Neither agree nor disagree	Strongly agree	Neither agree nor disagree	Neither agree nor disagree	Neither agree nor disagree	Agree	Strongly agree	Strongly agree	Strongly agree	Strongly agree	Strongly disagree	Strongly agree	Neither agree nor disagree	Neither agree nor disagree	Neither agree nor disagree	Neither agree nor disagree	Neither agree nor disagree	Neither agree nor disagree	Neither agree nor disagree	Neither agree nor disagree	Neither agree nor disagree	Neither agree nor disagree
18--40	Single	Bachelor's degree or above	Student	Below 2000	5 people and above	Urban area	Living with parents	None	Urban resident basic medical insurance	No	14	Agree	Agree	Agree	Disagree	Strongly disagree	Strongly disagree	Strongly disagree	Strongly disagree	Strongly disagree	Agree	Agree	Agree	Agree	Agree	Agree	Agree	Agree	Agree	Agree	Agree	Agree	Strongly agree	Strongly agree	Neither agree nor disagree	Agree	Neither agree nor disagree	Agree	Disagree	Disagree	Disagree	Disagree	Disagree	Neither agree nor disagree	Disagree	Disagree	Disagree	Disagree	Neither agree nor disagree
18--40	Married	Below bachelor's degree	Freelancer	8001-10000	3-4 people	Urban area	Own house	None	Urban resident basic medical insurance	No	15	Strongly agree	Strongly agree	Strongly agree	Strongly agree	Strongly agree	Strongly disagree	Strongly disagree	Strongly disagree	Strongly disagree	Agree	Agree	Disagree	Agree	Agree	Agree	Agree	Agree	Agree	Agree	Agree	Agree	Strongly agree	Strongly agree	Neither agree nor disagree	Disagree	Agree	Agree	Disagree	Disagree	Agree	Neither agree nor disagree	Disagree	Disagree	Disagree	Disagree	Disagree	Disagree	Disagree
18--40	Single	Bachelor's degree or above	Student	Below 2000	5 people and above	Rural area	Own house	None	Fully self-funded	No	12	Strongly agree	Strongly agree	Strongly agree	Agree	Strongly agree	Strongly disagree	Strongly disagree	Strongly disagree	Strongly disagree	Agree	Strongly agree	Strongly agree	Strongly agree	Strongly agree	Agree	Disagree	Disagree	Agree	Agree	Agree	Agree	Strongly agree	Strongly agree	Neither agree nor disagree	Disagree	Disagree	Disagree	Disagree	Disagree	Agree	Agree	Agree	Disagree	Agree	Agree	Agree	Agree	Agree
18--40	Married	Bachelor's degree or above	Government employee	4001--6000	3-4 people	Urban area	Own house	None	Urban public basic medical insurance	No	11	Strongly agree	Strongly agree	Strongly agree	Strongly disagree	Strongly agree	Strongly disagree	Strongly disagree	Strongly disagree	Strongly disagree	Strongly agree	Strongly agree	Strongly agree	Strongly agree	Neither agree nor disagree	Neither agree nor disagree	Neither agree nor disagree	Agree	Agree	Neither agree nor disagree	Neither agree nor disagree	Strongly agree	Strongly agree	Strongly agree	Strongly agree	Strongly agree	Strongly agree	Strongly disagree	Neither agree nor disagree	Neither agree nor disagree	Neither agree nor disagree	Strongly agree	Strongly agree	Strongly agree	Strongly agree	Strongly agree	Agree	Neither agree nor disagree	Neither agree nor disagree
18--40	Married	Bachelor's degree or above	Government employee	4001--6000	3-4 people	Urban area	Living with parents	None	Urban public basic medical insurance	No	13	Agree	Agree	Agree	Disagree	Strongly agree	Disagree	Disagree	Disagree	Strongly disagree	Agree	Strongly agree	Strongly agree	Strongly agree	Strongly agree	Strongly agree	Strongly agree	Strongly agree	Strongly agree	Strongly agree	Strongly agree	Strongly agree	Strongly agree	Strongly agree	Disagree	Disagree	Strongly agree	Strongly disagree	Strongly agree	Strongly agree	Strongly agree	Strongly agree	Disagree	Disagree	Disagree	Disagree	Disagree	Disagree	Disagree
18--40	Single	Bachelor's degree or above	Student	Below 2000	2 people	Urban area	Renting	None	Urban resident basic medical insurance	No	12	Neither agree nor disagree	Neither agree nor disagree	Neither agree nor disagree	Neither agree nor disagree	Neither agree nor disagree	Disagree	Disagree	Neither agree nor disagree	Disagree	Strongly agree	Strongly agree	Strongly agree	Strongly agree	Strongly agree	Strongly agree	Strongly agree	Strongly agree	Strongly agree	Strongly agree	Strongly agree	Strongly agree	Strongly agree	Strongly agree	Neither agree nor disagree	Neither agree nor disagree	Neither agree nor disagree	Agree	Disagree	Disagree	Neither agree nor disagree	Disagree	Disagree	Neither agree nor disagree	Neither agree nor disagree	Neither agree nor disagree	Disagree	Neither agree nor disagree	Neither agree nor disagree
41--70	Married	Below bachelor's degree	Retired	2001--4000	3-4 people	Urban area	Own house	None	Urban resident basic medical insurance	No	14	Disagree	Disagree	Disagree	Disagree	Disagree	Disagree	Disagree	Disagree	Disagree	Disagree	Agree	Disagree	Strongly disagree	Agree	Agree	Agree	Agree	Agree	Agree	Agree	Agree	Agree	Agree	Agree	Agree	Agree	Agree	Agree	Agree	Disagree	Disagree	Disagree	Disagree	Disagree	Disagree	Disagree	Disagree	Disagree
41--70	Married	Below bachelor's degree	Freelancer	Below 2000	3-4 people	Urban area	Renting	None	Urban resident basic medical insurance	No	14	Strongly agree	Strongly agree	Strongly agree	Neither agree nor disagree	Agree	Neither agree nor disagree	Strongly disagree	Disagree	Neither agree nor disagree	Agree	Agree	Agree	Agree	Agree	Agree	Neither agree nor disagree	Agree	Agree	Agree	Agree	Agree	Strongly agree	Strongly agree	Agree	Agree	Neither agree nor disagree	Agree	Agree	Neither agree nor disagree	Agree	Disagree	Disagree	Neither agree nor disagree	Agree	Agree	Disagree	Neither agree nor disagree	Agree
18--40	Single	Bachelor's degree or above	Government employee	Above 10001	2 people	Urban area	Own house	None	Urban public basic medical insurance	No		Agree	Agree	Agree	Neither agree nor disagree	Neither agree nor disagree	Disagree	Disagree	Disagree	Disagree	Agree	Agree	Agree	Agree	Agree	Agree	Agree	Agree	Agree	Agree	Agree	Agree	Agree	Agree	Neither agree nor disagree	Neither agree nor disagree	Agree	Agree	Agree	Neither agree nor disagree	Neither agree nor disagree	Neither agree nor disagree	Disagree	Disagree	Disagree	Disagree	Disagree	Disagree	Neither agree nor disagree
41--70	Married	Bachelor's degree or above	Government employee	4001--6000	2 people	Urban area	Own house	None	Urban public basic medical insurance	No	13	Agree	Agree	Agree	Agree	Agree	Disagree	Disagree	Disagree	Strongly disagree	Agree	Agree	Agree	Agree	Agree	Agree	Agree	Agree	Agree	Agree	Agree	Agree	Agree	Agree	Agree	Agree	Agree	Strongly disagree	Agree	Agree	Disagree	Disagree	Agree	Agree	Agree	Agree	Agree	Agree	Agree
18--40	Married	Below bachelor's degree	Hired personnel	4001--6000	3-4 people	Urban area	Own house	None	Urban public basic medical insurance	No		Strongly agree	Strongly agree	Strongly agree	Disagree	Disagree	Disagree	Disagree	Disagree	Disagree	Strongly agree	Agree	Agree	Agree	Agree	Agree	Agree	Agree	Agree	Agree	Agree	Agree	Strongly agree	Strongly agree	Agree	Agree	Neither agree nor disagree	Disagree	Agree	Agree	Agree	Disagree	Disagree	Disagree	Disagree	Disagree	Disagree	Neither agree nor disagree	Agree
41--70	Married	Bachelor's degree or above	Government employee	4001--6000	5 people and above	Urban area	Own house	None	Urban public basic medical insurance	No	16	Neither agree nor disagree	Neither agree nor disagree	Neither agree nor disagree	Disagree	Neither agree nor disagree	Strongly disagree	Strongly disagree	Strongly disagree	Strongly disagree	Agree	Agree	Neither agree nor disagree	Agree	Strongly agree	Strongly agree	Agree	Agree	Agree	Agree	Strongly agree	Strongly agree	Strongly agree	Agree	Agree	Neither agree nor disagree	Strongly agree	Neither agree nor disagree	Neither agree nor disagree	Disagree	Disagree	Disagree	Disagree	Disagree	Disagree	Disagree	Disagree	Disagree	Disagree
18--40	Single	Below bachelor's degree	Hired personnel	2001--4000	5 people and above	Urban area	Renting	None	Urban public basic medical insurance	No		Agree	Agree	Strongly agree	Neither agree nor disagree	Disagree	Disagree	Strongly disagree	Strongly disagree	Strongly disagree	Strongly agree	Agree	Strongly agree	Strongly agree	Strongly agree	Strongly agree	Strongly agree	Strongly agree	Strongly agree	Strongly agree	Strongly agree	Strongly agree	Strongly agree	Strongly agree	Neither agree nor disagree	Disagree	Disagree	Agree	Disagree	Disagree	Disagree	Disagree	Disagree	Disagree	Disagree	Disagree	Disagree	Disagree	Strongly agree
18--40	Single	Bachelor's degree or above	Student	Below 2000	3-4 people	Suburban area	Living with parents	None	Urban resident basic medical insurance	No	11	Neither agree nor disagree	Agree	Agree	Strongly disagree	Strongly disagree	Strongly disagree	Strongly disagree	Strongly disagree	Strongly disagree	Agree	Agree	Agree	Agree	Agree	Agree	Agree	Agree	Agree	Agree	Neither agree nor disagree	Neither agree nor disagree	Agree	Agree	Neither agree nor disagree	Disagree	Neither agree nor disagree	Neither agree nor disagree	Neither agree nor disagree	Neither agree nor disagree	Neither agree nor disagree	Neither agree nor disagree	Neither agree nor disagree	Neither agree nor disagree	Neither agree nor disagree	Neither agree nor disagree	Disagree	Neither agree nor disagree	Agree
41--70	Married	Bachelor's degree or above	Corporate employee	6001--8000	5 people and above	Urban area	Own house	None	Urban public basic medical insurance	No		Agree	Disagree	Disagree	Disagree	Agree	Strongly disagree	Strongly disagree	Strongly disagree	Strongly disagree	Neither agree nor disagree	Agree	Agree	Agree	Agree	Strongly agree	Strongly agree	Agree	Agree	Agree	Agree	Strongly agree	Strongly agree	Strongly agree	Agree	Disagree	Strongly agree	Agree	Disagree	Agree	Neither agree nor disagree	Disagree	Disagree	Agree	Agree	Disagree	Disagree	Agree	Disagree
41--70	Married	Below bachelor's degree	Retired	2001--4000	2 people	Urban area	Own house	None	Urban public basic medical insurance	No	14	Agree	Agree	Agree	Agree	Agree	Disagree	Disagree	Disagree	Disagree	Agree	Agree	Agree	Agree	Agree	Agree	Agree	Agree	Neither agree nor disagree	Agree	Agree	Agree	Agree	Agree	Agree	Agree	Agree	Neither agree nor disagree	Neither agree nor disagree	Neither agree nor disagree	Neither agree nor disagree	Neither agree nor disagree	Neither agree nor disagree	Neither agree nor disagree	Neither agree nor disagree	Neither agree nor disagree	Neither agree nor disagree	Neither agree nor disagree	Neither agree nor disagree
41--70	Married	Below bachelor's degree	Government employee	6001--8000	3-4 people	Urban area	Own house	Yes	Urban public basic medical insurance	No		Neither agree nor disagree	Neither agree nor disagree	Neither agree nor disagree	Neither agree nor disagree	Neither agree nor disagree	Neither agree nor disagree	Neither agree nor disagree	Neither agree nor disagree	Neither agree nor disagree	Neither agree nor disagree	Neither agree nor disagree	Neither agree nor disagree	Neither agree nor disagree	Neither agree nor disagree	Neither agree nor disagree	Neither agree nor disagree	Neither agree nor disagree	Neither agree nor disagree	Neither agree nor disagree	Neither agree nor disagree	Neither agree nor disagree	Agree	Strongly agree	Strongly agree	Strongly agree	Strongly agree	Strongly disagree	Strongly agree	Neither agree nor disagree	Neither agree nor disagree	Neither agree nor disagree	Neither agree nor disagree	Neither agree nor disagree	Neither agree nor disagree	Neither agree nor disagree	Neither agree nor disagree	Neither agree nor disagree	Neither agree nor disagree
18--40	Married	Below bachelor's degree	Hired personnel	2001--4000	3-4 people	Urban area	Own house	None	Urban public basic medical insurance	No	12	Neither agree nor disagree	Agree	Agree	Disagree	Strongly disagree	Strongly disagree	Strongly disagree	Strongly disagree	Strongly disagree	Agree	Agree	Agree	Agree	Agree	Agree	Agree	Neither agree nor disagree	Agree	Disagree	Agree	Neither agree nor disagree	Strongly agree	Agree	Agree	Agree	Strongly agree	Agree	Disagree	Agree	Agree	Disagree	Disagree	Disagree	Neither agree nor disagree	Neither agree nor disagree	Disagree	Neither agree nor disagree	Agree
41--70	Married	Below bachelor's degree	Hired personnel	2001--4000	3-4 people	Suburban area	Own house	None	Urban public basic medical insurance	No	12	Strongly agree	Strongly agree	Strongly agree	Disagree	Disagree	Strongly disagree	Disagree	Disagree	Disagree	Strongly agree	Agree	Agree	Agree	Agree	Agree	Agree	Neither agree nor disagree	Neither agree nor disagree	Agree	Agree	Agree	Strongly agree	Strongly agree	Agree	Agree	Agree	Agree	Disagree	Disagree	Agree	Disagree	Disagree	Disagree	Disagree	Disagree	Disagree	Disagree	Neither agree nor disagree
18--40	Single	Below bachelor's degree	Other	2001--4000	5 people and above	Urban area	Living with parents	None	Urban public basic medical insurance	No		Agree	Agree	Agree	Agree	Agree	Agree	Strongly disagree	Strongly disagree	Strongly disagree	Agree	Agree	Agree	Agree	Agree	Agree	Agree	Agree	Agree	Agree	Agree	Agree	Agree	Agree	Neither agree nor disagree	Disagree	Disagree	Agree	Disagree	Disagree	Disagree	Disagree	Disagree	Disagree	Disagree	Disagree	Disagree	Agree	Neither agree nor disagree
18--40	Married	Bachelor's degree or above	Government employee	6001--8000	3-4 people	Urban area	Own house	None	Urban public basic medical insurance	No	13	Strongly disagree	Agree	Strongly agree	Disagree	Agree	Strongly disagree	Strongly disagree	Strongly disagree	Strongly disagree	Strongly agree	Strongly agree	Disagree	Strongly disagree	Disagree	Disagree	Agree	Agree	Agree	Agree	Agree	Agree	Strongly agree	Strongly agree	Agree	Agree	Agree	Agree	Disagree	Agree	Agree	Agree	Disagree	Agree	Agree	Agree	Agree	Disagree	Agree
41--70	Married	Bachelor's degree or above	Corporate employee	4001--6000	3-4 people	Urban area	Own house	None	Urban public basic medical insurance	No	13	Disagree	Strongly disagree	Disagree	Disagree	Disagree	Disagree	Disagree	Disagree	Disagree	Agree	Agree	Agree	Agree	Agree	Agree	Agree	Agree	Agree	Agree	Agree	Agree	Agree	Agree	Agree	Agree	Agree	Agree	Disagree	Disagree	Disagree	Disagree	Disagree	Disagree	Disagree	Disagree	Disagree	Disagree	Disagree
18--40	Married	Bachelor's degree or above	Government employee	Below 2000	3-4 people	Urban area	Own house	None	Urban public basic medical insurance	No	16	Strongly agree	Agree	Agree	Agree	Agree	Strongly agree	Strongly agree	Strongly agree	Strongly agree	Agree	Agree	Agree	Agree	Agree	Agree	Agree	Strongly agree	Agree	Agree	Disagree	Agree	Agree	Agree	Agree	Agree	Agree	Disagree	Agree	Agree	Agree	Strongly agree	Strongly agree	Strongly agree	Strongly agree	Strongly agree	Strongly agree	Disagree	Agree
18--40	Married	Bachelor's degree or above	Hired personnel	2001--4000	3-4 people	Urban area	Own house	None	Urban public basic medical insurance	No		Agree	Disagree	Agree	Disagree	Disagree	Neither agree nor disagree	Disagree	Disagree	Neither agree nor disagree	Neither agree nor disagree	Neither agree nor disagree	Neither agree nor disagree	Strongly agree	Strongly agree	Strongly agree	Strongly agree	Strongly agree	Strongly agree	Strongly agree	Strongly agree	Strongly agree	Strongly agree	Strongly agree	Strongly agree	Strongly agree	Strongly agree	Neither agree nor disagree	Strongly agree	Strongly agree	Strongly agree	Disagree	Strongly agree	Neither agree nor disagree	Disagree	Neither agree nor disagree	Neither agree nor disagree	Neither agree nor disagree	Neither agree nor disagree
18--40	Married	Bachelor's degree or above	Hired personnel	2001--4000	3-4 people	Suburban area	Own house	None	Urban public basic medical insurance	No	14	Neither agree nor disagree	Disagree	Neither agree nor disagree	Disagree	Neither agree nor disagree	Strongly agree	Neither agree nor disagree	Neither agree nor disagree	Strongly disagree	Neither agree nor disagree	Neither agree nor disagree	Strongly agree	Strongly agree	Strongly agree	Agree	Strongly agree	Strongly agree	Strongly agree	Agree	Neither agree nor disagree	Neither agree nor disagree	Neither agree nor disagree	Strongly agree	Neither agree nor disagree	Neither agree nor disagree	Neither agree nor disagree	Neither agree nor disagree	Neither agree nor disagree	Neither agree nor disagree	Neither agree nor disagree	Neither agree nor disagree	Neither agree nor disagree	Strongly disagree	Strongly agree	Strongly agree	Strongly agree	Strongly agree	Disagree
41--70	Married	Below bachelor's degree	Retired	2001--4000	5 people and above	Urban area	Own house	Yes	Urban public basic medical insurance	No	13	Disagree	Disagree	Disagree	Disagree	Agree	Disagree	Agree	Neither agree nor disagree	Strongly disagree	Strongly agree	Strongly agree	Strongly agree	Strongly agree	Strongly agree	Strongly agree	Strongly agree	Strongly agree	Strongly agree	Strongly agree	Agree	Agree	Agree	Agree	Agree	Agree	Agree	Disagree	Agree	Agree	Agree	Agree	Agree	Agree	Agree	Agree	Agree	Agree	Agree
41--70	Married	Bachelor's degree or above	Government employee	6001--8000	3-4 people	Urban area	Own house	None	Urban public basic medical insurance	No	14	Disagree	Neither agree nor disagree	Neither agree nor disagree	Neither agree nor disagree	Neither agree nor disagree	Neither agree nor disagree	Neither agree nor disagree	Neither agree nor disagree	Neither agree nor disagree	Neither agree nor disagree	Neither agree nor disagree	Neither agree nor disagree	Neither agree nor disagree	Neither agree nor disagree	Neither agree nor disagree	Neither agree nor disagree	Neither agree nor disagree	Neither agree nor disagree	Neither agree nor disagree	Neither agree nor disagree	Neither agree nor disagree	Neither agree nor disagree	Neither agree nor disagree	Agree	Disagree	Agree	Disagree	Agree	Agree	Agree	Agree	Disagree	Agree	Neither agree nor disagree	Neither agree nor disagree	Neither agree nor disagree	Disagree	Neither agree nor disagree
41--70	Widowed	Below bachelor's degree	Retired	2001--4000	5 people and above	Urban area	Own house	Yes	Urban public basic medical insurance	No	13	Agree	Agree	Agree	Disagree	Disagree	Disagree	Disagree	Disagree	Disagree	Agree	Agree	Agree	Agree	Agree	Agree	Agree	Agree	Agree	Agree	Agree	Agree	Agree	Agree	Agree	Agree	Agree	Neither agree nor disagree	Disagree	Disagree	Disagree	Disagree	Disagree	Disagree	Disagree	Disagree	Disagree	Disagree	Disagree
41--70	Married	Bachelor's degree or above	Freelancer	8001-10000	3-4 people	Urban area	Own house	None	Urban public basic medical insurance	No	13	Strongly disagree	Strongly disagree	Strongly disagree	Strongly disagree	Strongly disagree	Strongly disagree	Strongly disagree	Strongly disagree	Strongly disagree	Strongly agree	Strongly agree	Strongly agree	Strongly agree	Strongly agree	Strongly agree	Strongly agree	Strongly agree	Strongly agree	Strongly agree	Strongly agree	Strongly agree	Strongly agree	Strongly agree	Strongly agree	Agree	Strongly agree	Strongly agree	Strongly disagree	Strongly disagree	Strongly disagree	Strongly disagree	Strongly disagree	Strongly disagree	Strongly disagree	Strongly disagree	Strongly disagree	Strongly disagree	Strongly disagree
18--40	Single	Below bachelor's degree	Hired personnel	2001--4000	3-4 people	Urban area	Renting	None	Urban public basic medical insurance	No	13	Agree	Strongly agree	Strongly agree	Strongly agree	Strongly agree	Strongly disagree	Strongly disagree	Strongly disagree	Strongly disagree	Strongly agree	Strongly agree	Strongly agree	Strongly agree	Strongly agree	Strongly agree	Strongly agree	Strongly agree	Strongly agree	Strongly agree	Strongly agree	Strongly agree	Strongly agree	Strongly agree	Agree	Neither agree nor disagree	Agree	Agree	Disagree	Disagree	Disagree	Disagree	Disagree	Disagree	Disagree	Disagree	Disagree	Disagree	Agree
18--40	Single	Below bachelor's degree	Other	6001--8000	3-4 people	Urban area	Own house	None	Urban public basic medical insurance	No	14	Neither agree nor disagree	Neither agree nor disagree	Neither agree nor disagree	Neither agree nor disagree	Neither agree nor disagree	Disagree	Disagree	Disagree	Disagree	Agree	Agree	Neither agree nor disagree	Neither agree nor disagree	Agree	Neither agree nor disagree	Neither agree nor disagree	Neither agree nor disagree	Neither agree nor disagree	Neither agree nor disagree	Neither agree nor disagree	Neither agree nor disagree	Strongly agree	Strongly agree	Neither agree nor disagree	Neither agree nor disagree	Agree	Strongly agree	Strongly disagree	Strongly disagree	Agree	Disagree	Disagree	Disagree	Disagree	Disagree	Disagree	Disagree	Disagree
18--40	Married	Below bachelor's degree	Government employee	2001--4000	5 people and above	Rural area	Own house	None	Urban public basic medical insurance	No		Strongly agree	Strongly agree	Strongly agree	Strongly agree	Strongly agree	Strongly agree	Strongly agree	Strongly agree	Strongly agree	Strongly agree	Strongly agree	Strongly agree	Strongly agree	Strongly agree	Strongly agree	Agree	Strongly agree	Strongly agree	Strongly agree	Strongly agree	Strongly agree	Strongly agree	Strongly agree	Strongly agree	Strongly agree	Strongly agree	Strongly disagree	Strongly agree	Strongly agree	Strongly agree	Strongly agree	Strongly agree	Strongly agree	Strongly agree	Strongly agree	Strongly agree	Strongly agree	Strongly agree
18--40	Single	Bachelor's degree or above	Student	Below 2000	5 people and above	Rural area	Living with parents	None	Urban resident basic medical insurance	No	12	Neither agree nor disagree	Disagree	Neither agree nor disagree	Disagree	Disagree	Disagree	Disagree	Disagree	Disagree	Agree	Agree	Agree	Agree	Agree	Agree	Neither agree nor disagree	Neither agree nor disagree	Agree	Agree	Agree	Agree	Strongly agree	Strongly agree	Agree	Agree	Neither agree nor disagree	Neither agree nor disagree	Neither agree nor disagree	Disagree	Disagree	Disagree	Disagree	Disagree	Disagree	Disagree	Disagree	Neither agree nor disagree	Neither agree nor disagree
18--40	Divorced	Bachelor's degree or above	Corporate employee	6001--8000	3-4 people	Urban area	Own house	None	Urban resident basic medical insurance	No		Neither agree nor disagree	Neither agree nor disagree	Neither agree nor disagree	Neither agree nor disagree	Neither agree nor disagree	Neither agree nor disagree	Disagree	Neither agree nor disagree	Disagree	Neither agree nor disagree	Neither agree nor disagree	Disagree	Agree	Neither agree nor disagree	Neither agree nor disagree	Disagree	Neither agree nor disagree	Disagree	Disagree	Agree	Disagree	Strongly agree	Strongly agree	Neither agree nor disagree	Disagree	Disagree	Disagree	Neither agree nor disagree	Neither agree nor disagree	Neither agree nor disagree	Neither agree nor disagree	Neither agree nor disagree	Strongly disagree	Neither agree nor disagree	Neither agree nor disagree	Neither agree nor disagree	Neither agree nor disagree	Neither agree nor disagree
18--40	Single	Bachelor's degree or above	Student	Below 2000	5 people and above	Suburban area	Living with parents	None	Urban resident basic medical insurance	No		Agree	Agree	Agree	Neither agree nor disagree	Neither agree nor disagree	Neither agree nor disagree	Disagree	Disagree	Disagree	Strongly agree	Strongly agree	Agree	Neither agree nor disagree	Strongly agree	Strongly agree	Agree	Neither agree nor disagree	Strongly agree	Strongly agree	Disagree	Strongly agree	Strongly agree	Strongly agree	Disagree	Disagree	Disagree	Agree	Disagree	Disagree	Neither agree nor disagree	Disagree	Disagree	Disagree	Disagree	Disagree	Disagree	Disagree	Disagree
18--40	Single	Bachelor's degree or above	Student	Below 2000	3-4 people	Rural area	Living with parents	None	Urban resident basic medical insurance	No	15	Strongly agree	Strongly agree	Neither agree nor disagree	Neither agree nor disagree	Neither agree nor disagree	Neither agree nor disagree	Strongly disagree	Strongly disagree	Strongly disagree	Strongly disagree	Strongly agree	Strongly agree	Neither agree nor disagree	Strongly agree	Strongly agree	Neither agree nor disagree	Neither agree nor disagree	Strongly agree	Strongly agree	Strongly agree	Strongly agree	Strongly agree	Strongly agree	Neither agree nor disagree	Neither agree nor disagree	Neither agree nor disagree	Neither agree nor disagree	Neither agree nor disagree	Neither agree nor disagree	Neither agree nor disagree	Neither agree nor disagree	Neither agree nor disagree	Neither agree nor disagree	Neither agree nor disagree	Neither agree nor disagree	Neither agree nor disagree	Neither agree nor disagree	Neither agree nor disagree
18--40	Single	Bachelor's degree or above	Student	Below 2000	5 people and above	Rural area	Living with parents	None	Urban resident basic medical insurance	No	12	Disagree	Neither agree nor disagree	Neither agree nor disagree	Neither agree nor disagree	Neither agree nor disagree	Neither agree nor disagree	Neither agree nor disagree	Neither agree nor disagree	Neither agree nor disagree	Neither agree nor disagree	Neither agree nor disagree	Neither agree nor disagree	Neither agree nor disagree	Neither agree nor disagree	Neither agree nor disagree	Neither agree nor disagree	Neither agree nor disagree	Neither agree nor disagree	Neither agree nor disagree	Neither agree nor disagree	Neither agree nor disagree	Neither agree nor disagree	Neither agree nor disagree	Neither agree nor disagree	Neither agree nor disagree	Neither agree nor disagree	Neither agree nor disagree	Neither agree nor disagree	Neither agree nor disagree	Neither agree nor disagree	Neither agree nor disagree	Neither agree nor disagree	Neither agree nor disagree	Neither agree nor disagree	Neither agree nor disagree	Neither agree nor disagree	Neither agree nor disagree	Neither agree nor disagree
41--70	Married	Below bachelor's degree	Retired	2001--4000	5 people and above	Urban area	Own house	None	Urban public basic medical insurance	No	12	Disagree	Disagree	Disagree	Disagree	Disagree	Disagree	Disagree	Disagree	Disagree	Agree	Agree	Agree	Agree	Agree	Agree	Agree	Agree	Agree	Agree	Agree	Agree	Agree	Agree	Agree	Agree	Agree	Agree	Disagree	Disagree	Agree	Disagree	Disagree	Disagree	Disagree	Disagree	Disagree	Disagree	Neither agree nor disagree
18--40	Single	Bachelor's degree or above	Student	Below 2000	3-4 people	Urban area	Living with parents	None	Urban resident basic medical insurance	No	11	Disagree	Strongly disagree	Disagree	Neither agree nor disagree	Neither agree nor disagree	Neither agree nor disagree	Disagree	Disagree	Disagree	Strongly agree	Strongly agree	Strongly agree	Strongly agree	Strongly agree	Neither agree nor disagree	Agree	Neither agree nor disagree	Neither agree nor disagree	Agree	Agree	Neither agree nor disagree	Strongly agree	Strongly agree	Neither agree nor disagree	Disagree	Strongly disagree	Agree	Disagree	Disagree	Strongly agree	Disagree	Disagree	Agree	Agree	Neither agree nor disagree	Neither agree nor disagree	Neither agree nor disagree	Neither agree nor disagree
18--40	Married	Bachelor's degree or above	Government employee	2001--4000	3-4 people	Urban area	Own house	None	Urban public basic medical insurance	No	12	Disagree	Disagree	Disagree	Disagree	Disagree	Strongly disagree	Strongly disagree	Strongly disagree	Strongly disagree	Strongly agree	Strongly agree	Strongly agree	Strongly agree	Strongly agree	Strongly agree	Strongly agree	Strongly agree	Strongly agree	Strongly agree	Agree	Strongly agree	Strongly agree	Strongly agree	Neither agree nor disagree	Strongly agree	Disagree	Agree	Disagree	Neither agree nor disagree	Disagree	Disagree	Disagree	Disagree	Disagree	Disagree	Disagree	Disagree	Disagree
41--70	Married	Bachelor's degree or above	Freelancer	4001--6000	3-4 people	Urban area	Own house	None	Urban public basic medical insurance	No	12	Disagree	Disagree	Disagree	Strongly agree	Strongly agree	Disagree	Disagree	Disagree	Disagree	Disagree	Disagree	Disagree	Disagree	Strongly agree	Strongly agree	Strongly agree	Strongly agree	Strongly agree	Strongly agree	Strongly agree	Strongly agree	Strongly agree	Strongly agree	Strongly agree	Strongly agree	Strongly agree	Strongly disagree	Strongly agree	Strongly agree	Strongly agree	Strongly agree	Strongly agree	Strongly agree	Strongly agree	Strongly agree	Strongly agree	Strongly agree	Strongly agree
18--40	Single	Bachelor's degree or above	Corporate employee	6001--8000	3-4 people	Urban area	Own house	None	Urban public basic medical insurance	No	12	Agree	Disagree	Disagree	Neither agree nor disagree	Disagree	Neither agree nor disagree	Neither agree nor disagree	Neither agree nor disagree	Neither agree nor disagree	Agree	Neither agree nor disagree	Agree	Agree	Agree	Agree	Neither agree nor disagree	Agree	Agree	Agree	Agree	Agree	Neither agree nor disagree	Neither agree nor disagree	Neither agree nor disagree	Neither agree nor disagree	Agree	Neither agree nor disagree	Neither agree nor disagree	Disagree	Neither agree nor disagree	Disagree	Disagree	Disagree	Disagree	Disagree	Disagree	Neither agree nor disagree	Neither agree nor disagree
18--40	Married	Bachelor's degree or above	Other	6001--8000	3-4 people	Urban area	Own house	None	Urban public basic medical insurance	No	14	Agree	Neither agree nor disagree	Neither agree nor disagree	Agree	Agree	Disagree	Disagree	Disagree	Disagree	Agree	Agree	Neither agree nor disagree	Neither agree nor disagree	Strongly agree	Strongly agree	Strongly agree	Neither agree nor disagree	Agree	Agree	Agree	Agree	Agree	Agree	Neither agree nor disagree	Neither agree nor disagree	Agree	Agree	Neither agree nor disagree	Disagree	Disagree	Disagree	Disagree	Disagree	Disagree	Disagree	Disagree	Disagree	Disagree
18--40	Single	Bachelor's degree or above	Student	Below 2000	3-4 people	Urban area	Living with parents	None	Urban resident basic medical insurance	No	13	Disagree	Neither agree nor disagree	Agree	Neither agree nor disagree	Neither agree nor disagree	Disagree	Strongly disagree	Strongly disagree	Strongly disagree	Strongly agree	Strongly agree	Agree	Agree	Agree	Agree	Neither agree nor disagree	Neither agree nor disagree	Agree	Neither agree nor disagree	Neither agree nor disagree	Agree	Strongly agree	Strongly agree	Disagree	Disagree	Strongly disagree	Agree	Disagree	Neither agree nor disagree	Disagree	Disagree	Disagree	Disagree	Disagree	Disagree	Disagree	Disagree	Disagree
41--70	Married	Below bachelor's degree	Corporate employee	4001--6000	3-4 people	Urban area	Own house	Yes	Urban public basic medical insurance	No	16	Disagree	Disagree	Disagree	Disagree	Disagree	Neither agree nor disagree	Disagree	Disagree	Disagree	Agree	Agree	Agree	Neither agree nor disagree	Agree	Agree	Agree	Agree	Agree	Agree	Agree	Agree	Agree	Agree	Agree	Agree	Agree	Agree	Disagree	Disagree	Disagree	Disagree	Disagree	Disagree	Disagree	Disagree	Disagree	Disagree	Disagree
41--70	Divorced	Below bachelor's degree	Government employee	6001--8000	3-4 people	Urban area	Own house	None	Urban public basic medical insurance	No	13	Agree	Agree	Agree	Agree	Agree	Disagree	Disagree	Disagree	Disagree	Agree	Agree	Agree	Agree	Agree	Disagree	Agree	Agree	Agree	Agree	Agree	Agree	Agree	Agree	Agree	Agree	Agree	Agree	Disagree	Disagree	Agree	Disagree	Disagree	Disagree	Disagree	Disagree	Disagree	Disagree	Disagree
18--40	Married	Bachelor's degree or above	Government employee	4001--6000	3-4 people	Urban area	Renting	None	Urban public basic medical insurance	No	12	Agree	Agree	Agree	Agree	Strongly agree	Strongly disagree	Disagree	Strongly disagree	Strongly disagree	Strongly agree	Strongly agree	Strongly disagree	Strongly disagree	Strongly agree	Strongly agree	Strongly agree	Strongly agree	Strongly agree	Strongly agree	Strongly agree	Strongly agree	Strongly agree	Strongly agree	Strongly agree	Strongly agree	Strongly agree	Strongly disagree	Strongly agree	Strongly agree	Strongly agree	Strongly agree	Strongly agree	Strongly agree	Strongly agree	Strongly agree	Strongly agree	Strongly agree	Strongly agree
41--70	Married	Bachelor's degree or above	Government employee	Above 10001	2 people	Urban area	Own house	None	Urban public basic medical insurance	No	13	Agree	Disagree	Agree	Disagree	Neither agree nor disagree	Neither agree nor disagree	Disagree	Neither agree nor disagree	Neither agree nor disagree	Agree	Neither agree nor disagree	Disagree	Disagree	Agree	Strongly agree	Neither agree nor disagree	Disagree	Strongly agree	Strongly agree	Disagree	Neither agree nor disagree	Strongly agree	Strongly agree	Disagree	Disagree	Strongly agree	Disagree	Strongly agree	Strongly agree	Strongly agree	Neither agree nor disagree	Disagree	Neither agree nor disagree	Disagree	Disagree	Disagree	Disagree	Disagree
18--40	Single	Below bachelor's degree	Student	Below 2000	3-4 people	Rural area	Living with parents	None	Urban resident basic medical insurance	No	14	Neither agree nor disagree	Neither agree nor disagree	Neither agree nor disagree	Neither agree nor disagree	Neither agree nor disagree	Neither agree nor disagree	Neither agree nor disagree	Neither agree nor disagree	Neither agree nor disagree	Neither agree nor disagree	Neither agree nor disagree	Neither agree nor disagree	Neither agree nor disagree	Neither agree nor disagree	Neither agree nor disagree	Neither agree nor disagree	Neither agree nor disagree	Neither agree nor disagree	Neither agree nor disagree	Neither agree nor disagree	Neither agree nor disagree	Neither agree nor disagree	Neither agree nor disagree	Neither agree nor disagree	Neither agree nor disagree	Neither agree nor disagree	Neither agree nor disagree	Neither agree nor disagree	Neither agree nor disagree	Neither agree nor disagree	Neither agree nor disagree	Neither agree nor disagree	Neither agree nor disagree	Strongly disagree	Strongly disagree	Agree	Neither agree nor disagree	Strongly agree
18--40	Married	Below bachelor's degree	Hired personnel	2001--4000	3-4 people	Urban area	Renting	None	Urban public basic medical insurance	No		Disagree	Disagree	Disagree	Disagree	Disagree	Disagree	Disagree	Disagree	Disagree	Agree	Agree	Agree	Agree	Agree	Agree	Agree	Agree	Agree	Agree	Agree	Agree	Agree	Agree	Agree	Agree	Agree	Agree	Disagree	Disagree	Disagree	Disagree	Disagree	Agree	Agree	Disagree	Disagree	Disagree	Disagree
18--40	Married	Bachelor's degree or above	Business and service industry personnel	6001--8000	5 people and above	Urban area	Own house	None	Urban public basic medical insurance	Yes	12	Agree	Agree	Agree	Disagree	Agree	Disagree	Disagree	Disagree	Disagree	Disagree	Agree	Disagree	Agree	Agree	Agree	Agree	Agree	Agree	Agree	Agree	Agree	Agree	Agree	Neither agree nor disagree	Agree	Agree	Disagree	Agree	Agree	Agree	Agree	Agree	Agree	Agree	Agree	Agree	Agree	Agree
18--40	Single	Below bachelor's degree	Student	Below 2000	3-4 people	Rural area	Living with parents	None	Urban resident basic medical insurance	No		Strongly agree	Strongly agree	Strongly agree	Disagree	Disagree	Agree	Disagree	Disagree	Disagree	Agree	Agree	Agree	Agree	Agree	Agree	Agree	Agree	Agree	Agree	Agree	Agree	Strongly agree	Strongly agree	Strongly agree	Agree	Agree	Disagree	Agree	Disagree	Disagree	Disagree	Disagree	Disagree	Disagree	Disagree	Agree	Disagree	Disagree
18--40	Married	Bachelor's degree or above	Government employee	6001--8000	2 people	Urban area	Own house	None	Urban public basic medical insurance	No	14	Disagree	Disagree	Disagree	Disagree	Disagree	Disagree	Disagree	Disagree	Disagree	Strongly agree	Strongly agree	Strongly agree	Strongly agree	Strongly agree	Strongly agree	Agree	Agree	Strongly agree	Strongly agree	Strongly agree	Strongly agree	Strongly agree	Strongly agree	Agree	Disagree	Strongly agree	Agree	Disagree	Disagree	Disagree	Disagree	Disagree	Disagree	Disagree	Disagree	Disagree	Disagree	Disagree
18--40	Married	Bachelor's degree or above	Government employee	4001--6000	3-4 people	Urban area	Own house	None	Urban public basic medical insurance	No		Disagree	Disagree	Neither agree nor disagree	Disagree	Neither agree nor disagree	Disagree	Disagree	Strongly disagree	Strongly disagree	Strongly agree	Strongly agree	Strongly agree	Strongly agree	Strongly agree	Strongly agree	Strongly agree	Strongly agree	Strongly agree	Strongly agree	Strongly agree	Strongly agree	Strongly agree	Strongly agree	Agree	Strongly agree	Strongly agree	Neither agree nor disagree	Neither agree nor disagree	Disagree	Disagree	Disagree	Disagree	Disagree	Disagree	Disagree	Disagree	Disagree	Neither agree nor disagree
18--40	Single	Bachelor's degree or above	Student	Below 2000	1 person	Suburban area	Living with parents	None	Urban resident basic medical insurance	No	13	Disagree	Neither agree nor disagree	Neither agree nor disagree	Agree	Disagree	Disagree	Agree	Disagree	Disagree	Agree	Agree	Agree	Agree	Agree	Agree	Agree	Agree	Agree	Agree	Agree	Agree	Agree	Agree	Neither agree nor disagree	Agree	Neither agree nor disagree	Disagree	Disagree	Disagree	Agree	Neither agree nor disagree	Strongly disagree	Agree	Disagree	Disagree	Disagree	Neither agree nor disagree	Agree
18--40	Single	Bachelor's degree or above	Corporate employee	4001--6000	2 people	Urban area	Own house	None	Urban public basic medical insurance	No	15	Strongly agree	Agree	Strongly agree	Strongly disagree	Neither agree nor disagree	Disagree	Disagree	Disagree	Disagree	Strongly agree	Strongly agree	Strongly agree	Strongly agree	Strongly agree	Strongly agree	Strongly agree	Strongly agree	Strongly agree	Strongly agree	Strongly agree	Strongly agree	Strongly agree	Strongly agree	Strongly agree	Strongly agree	Strongly agree	Strongly disagree	Strongly agree	Strongly agree	Strongly agree	Disagree	Disagree	Disagree	Disagree	Neither agree nor disagree	Neither agree nor disagree	Disagree	Strongly agree
18--40	Married	Bachelor's degree or above	Government employee	6001--8000	5 people and above	Urban area	Own house	Yes	Urban public basic medical insurance	Yes	13	Disagree	Disagree	Disagree	Disagree	Disagree	Disagree	Disagree	Disagree	Disagree	Agree	Agree	Agree	Agree	Agree	Agree	Agree	Agree	Agree	Agree	Agree	Agree	Agree	Agree	Agree	Agree	Agree	Disagree	Disagree	Disagree	Agree	Disagree	Disagree	Disagree	Disagree	Disagree	Disagree	Disagree	Disagree
41--70	Married	Bachelor's degree or above	Hired personnel	6001--8000	3-4 people	Urban area	Own house	None	Urban public basic medical insurance	No	12	Agree	Agree	Agree	Strongly disagree	Agree	Strongly disagree	Strongly disagree	Strongly disagree	Strongly disagree	Agree	Strongly agree	Agree	Agree	Agree	Agree	Agree	Agree	Agree	Agree	Agree	Agree	Strongly agree	Strongly agree	Agree	Agree	Agree	Disagree	Agree	Agree	Strongly disagree	Disagree	Neither agree nor disagree	Disagree	Disagree	Disagree	Agree	Neither agree nor disagree	Neither agree nor disagree
18--40	Married	Bachelor's degree or above	Government employee	2001--4000	3-4 people	Urban area	Living with parents	None	Urban public basic medical insurance	No		Disagree	Disagree	Strongly agree	Strongly agree	Strongly agree	Disagree	Disagree	Disagree	Disagree	Neither agree nor disagree	Disagree	Agree	Strongly agree	Neither agree nor disagree	Agree	Agree	Agree	Agree	Agree	Agree	Agree	Agree	Strongly agree	Neither agree nor disagree	Disagree	Strongly agree	Agree	Disagree	Agree	Disagree	Agree	Neither agree nor disagree	Disagree	Disagree	Disagree	Disagree	Disagree	Disagree
41--70	Married	Bachelor's degree or above	Government employee	6001--8000	3-4 people	Rural area	Own house	Yes	Urban public basic medical insurance	No		Agree	Agree	Neither agree nor disagree	Neither agree nor disagree	Neither agree nor disagree	Neither agree nor disagree	Disagree	Disagree	Disagree	Strongly agree	Strongly agree	Strongly agree	Agree	Strongly agree	Strongly agree	Strongly agree	Neither agree nor disagree	Strongly agree	Agree	Strongly agree	Strongly agree	Strongly agree	Strongly agree	Agree	Agree	Strongly agree	Agree	Neither agree nor disagree	Disagree	Disagree	Disagree	Strongly disagree	Disagree	Strongly disagree	Strongly disagree	Strongly disagree	Disagree	Disagree
18--40	Married	Bachelor's degree or above	Government employee	4001--6000	3-4 people	Urban area	Own house	None	Urban public basic medical insurance	No	13	Agree	Disagree	Agree	Agree	Agree	Disagree	Disagree	Disagree	Disagree	Agree	Strongly agree	Strongly agree	Strongly agree	Strongly agree	Strongly agree	Strongly agree	Strongly agree	Strongly agree	Strongly agree	Strongly agree	Strongly agree	Strongly agree	Strongly agree	Agree	Agree	Agree	Disagree	Agree	Agree	Agree	Agree	Agree	Agree	Agree	Agree	Agree	Disagree	Agree
18--40	Single	Bachelor's degree or above	Student	Below 2000	1 person	Rural area	Own house	None	Urban resident basic medical insurance	No		Disagree	Disagree	Disagree	Disagree	Disagree	Disagree	Disagree	Disagree	Disagree	Disagree	Disagree	Strongly agree	Strongly agree	Strongly agree	Strongly agree	Strongly agree	Strongly agree	Strongly agree	Strongly agree	Strongly agree	Strongly agree	Strongly agree	Strongly agree	Strongly agree	Strongly agree	Strongly agree	Strongly disagree	Strongly agree	Strongly agree	Strongly agree	Strongly agree	Strongly agree	Strongly agree	Strongly agree	Strongly agree	Strongly agree	Strongly agree	Strongly agree
18--40	Divorced	Bachelor's degree or above	Government employee	6001--8000	3-4 people	Urban area	Own house	None	Urban public basic medical insurance	No	13	Disagree	Strongly disagree	Strongly disagree	Strongly disagree	Strongly disagree	Strongly disagree	Strongly disagree	Strongly disagree	Strongly disagree	Strongly agree	Strongly agree	Strongly agree	Strongly agree	Strongly agree	Agree	Agree	Agree	Strongly agree	Agree	Agree	Agree	Strongly agree	Strongly agree	Agree	Agree	Agree	Agree	Disagree	Disagree	Disagree	Strongly disagree	Disagree	Disagree	Disagree	Disagree	Disagree	Strongly disagree	Disagree
18--40	Single	Below bachelor's degree	Student	Below 2000	3-4 people	Urban area	Renting	None	Fully self-funded	No	13	Neither agree nor disagree	Neither agree nor disagree	Agree	Agree	Agree	Agree	Agree	Strongly agree	Neither agree nor disagree	Strongly agree	Agree	Neither agree nor disagree	Agree	Agree	Strongly agree	Agree	Agree	Agree	Neither agree nor disagree	Agree	Agree	Neither agree nor disagree	Agree	Agree	Agree	Agree	Disagree	Agree	Neither agree nor disagree	Agree	Strongly agree	Agree	Agree	Strongly agree	Agree	Agree	Agree	Agree
18--40	Married	Bachelor's degree or above	Government employee	4001--6000	3-4 people	Urban area	Own house	None	Urban public basic medical insurance	No		Strongly agree	Disagree	Strongly agree	Strongly agree	Strongly agree	Strongly agree	Strongly agree	Strongly agree	Strongly agree	Strongly agree	Strongly agree	Strongly agree	Strongly agree	Strongly agree	Strongly agree	Strongly agree	Strongly agree	Strongly agree	Strongly agree	Strongly agree	Strongly agree	Strongly agree	Strongly agree	Agree	Neither agree nor disagree	Strongly agree	Agree	Disagree	Disagree	Agree	Disagree	Strongly disagree	Disagree	Strongly disagree	Disagree	Strongly disagree	Strongly disagree	Strongly disagree
18--40	Married	Below bachelor's degree	Business and service industry personnel	6001--8000	3-4 people	Urban area	Own house	None	Urban resident basic medical insurance	No		Agree	Agree	Agree	Disagree	Agree	Disagree	Neither agree nor disagree	Disagree	Disagree	Agree	Agree	Disagree	Neither agree nor disagree	Agree	Agree	Neither agree nor disagree	Neither agree nor disagree	Agree	Agree	Agree	Agree	Strongly agree	Strongly agree	Agree	Disagree	Neither agree nor disagree	Disagree	Disagree	Disagree	Agree	Disagree	Neither agree nor disagree	Disagree	Disagree	Agree	Agree	Disagree	Agree
18--40	Married	Bachelor's degree or above	Corporate employee	Above 10001	3-4 people	Urban area	Own house	None	Urban public basic medical insurance	No	13	Strongly agree	Agree	Agree	Agree	Strongly agree	Agree	Disagree	Disagree	Strongly disagree	Disagree	Agree	Agree	Agree	Strongly agree	Agree	Agree	Strongly agree	Agree	Agree	Neither agree nor disagree	Agree	Agree	Agree	Neither agree nor disagree	Agree	Agree	Disagree	Neither agree nor disagree	Neither agree nor disagree	Strongly agree	Neither agree nor disagree	Agree	Strongly agree	Neither agree nor disagree	Agree	Strongly agree	Neither agree nor disagree	Neither agree nor disagree
18--40	Married	Bachelor's degree or above	Government employee	4001--6000	3-4 people	Urban area	Living with parents	None	Urban public basic medical insurance	No	12	Disagree	Disagree	Disagree	Disagree	Disagree	Disagree	Disagree	Disagree	Disagree	Agree	Agree	Agree	Agree	Agree	Agree	Agree	Agree	Agree	Agree	Agree	Agree	Agree	Agree	Agree	Agree	Agree	Disagree	Disagree	Disagree	Agree	Disagree	Disagree	Disagree	Disagree	Disagree	Disagree	Disagree	Disagree
41--70	Married	Bachelor's degree or above	Government employee	8001-10000	3-4 people	Urban area	Own house	None	Urban public basic medical insurance	No	15	Agree	Neither agree nor disagree	Neither agree nor disagree	Disagree	Disagree	Disagree	Disagree	Disagree	Disagree	Agree	Agree	Agree	Agree	Agree	Agree	Agree	Agree	Strongly agree	Agree	Agree	Agree	Agree	Agree	Agree	Agree	Agree	Agree	Disagree	Disagree	Disagree	Disagree	Disagree	Disagree	Disagree	Disagree	Disagree	Disagree	Disagree
41--70	Divorced	Bachelor's degree or above	Freelancer	6001--8000	3-4 people	Urban area	Own house	None	Urban public basic medical insurance	No		Disagree	Disagree	Disagree	Disagree	Disagree	Disagree	Disagree	Disagree	Disagree	Disagree	Disagree	Neither agree nor disagree	Disagree	Agree	Agree	Agree	Neither agree nor disagree	Agree	Neither agree nor disagree	Agree	Agree	Agree	Agree	Agree	Agree	Agree	Neither agree nor disagree	Neither agree nor disagree	Neither agree nor disagree	Neither agree nor disagree	Neither agree nor disagree	Neither agree nor disagree	Neither agree nor disagree	Neither agree nor disagree	Neither agree nor disagree	Neither agree nor disagree	Neither agree nor disagree	Agree
41--70	Married	Below bachelor's degree	Retired	2001--4000	3-4 people	Urban area	Own house	None	Urban public basic medical insurance	No		Neither agree nor disagree	Agree	Agree	Strongly disagree	Neither agree nor disagree	Strongly disagree	Strongly agree	Strongly disagree	Strongly disagree	Agree	Disagree	Agree	Neither agree nor disagree	Strongly agree	Agree	Neither agree nor disagree	Agree	Agree	Strongly agree	Agree	Agree	Strongly agree	Disagree	Agree	Agree	Agree	Disagree	Disagree	Neither agree nor disagree	Neither agree nor disagree	Agree	Agree	Agree	Neither agree nor disagree	Agree	Agree	Neither agree nor disagree	Strongly agree
41--70	Married	Below bachelor's degree	Corporate employee	4001--6000	3-4 people	Urban area	Own house	None	Urban public basic medical insurance	No	13	Agree	Agree	Agree	Neither agree nor disagree	Agree	Disagree	Disagree	Disagree	Disagree	Disagree	Disagree	Disagree	Disagree	Agree	Agree	Disagree	Disagree	Agree	Agree	Agree	Agree	Strongly agree	Agree	Agree	Agree	Agree	Agree	Disagree	Disagree	Neither agree nor disagree	Neither agree nor disagree	Disagree	Disagree	Disagree	Agree	Disagree	Neither agree nor disagree	Neither agree nor disagree
18--40	Single	Bachelor's degree or above	Student	Below 2000	5 people and above	Urban area	Living with parents	None	Urban resident basic medical insurance	No	13	Neither agree nor disagree	Neither agree nor disagree	Neither agree nor disagree	Neither agree nor disagree	Neither agree nor disagree	Neither agree nor disagree	Neither agree nor disagree	Neither agree nor disagree	Neither agree nor disagree	Neither agree nor disagree	Neither agree nor disagree	Neither agree nor disagree	Neither agree nor disagree	Strongly agree	Strongly agree	Strongly agree	Strongly agree	Strongly agree	Strongly agree	Strongly agree	Strongly agree	Strongly agree	Strongly agree	Neither agree nor disagree	Neither agree nor disagree	Neither agree nor disagree	Neither agree nor disagree	Neither agree nor disagree	Neither agree nor disagree	Neither agree nor disagree	Neither agree nor disagree	Neither agree nor disagree	Neither agree nor disagree	Neither agree nor disagree	Neither agree nor disagree	Neither agree nor disagree	Neither agree nor disagree	Neither agree nor disagree
18--40	Married	Bachelor's degree or above	Government employee	6001--8000	3-4 people	Urban area	Own house	None	Urban public basic medical insurance	No	12	Neither agree nor disagree	Neither agree nor disagree	Neither agree nor disagree	Neither agree nor disagree	Neither agree nor disagree	Neither agree nor disagree	Neither agree nor disagree	Neither agree nor disagree	Neither agree nor disagree	Neither agree nor disagree	Neither agree nor disagree	Neither agree nor disagree	Neither agree nor disagree	Neither agree nor disagree	Neither agree nor disagree	Neither agree nor disagree	Neither agree nor disagree	Neither agree nor disagree	Neither agree nor disagree	Neither agree nor disagree	Neither agree nor disagree	Strongly agree	Strongly agree	Neither agree nor disagree	Disagree	Neither agree nor disagree	Agree	Disagree	Disagree	Disagree	Disagree	Disagree	Disagree	Disagree	Disagree	Disagree	Disagree	Disagree
18--40	Single	Bachelor's degree or above	Student	2001--4000	3-4 people	Suburban area	Living with parents	None	Urban resident basic medical insurance	No		Neither agree nor disagree	Strongly agree	Strongly agree	Strongly agree	Strongly agree	Strongly agree	Strongly agree	Strongly agree	Strongly agree	Strongly agree	Strongly agree	Strongly agree	Strongly agree	Strongly agree	Agree	Strongly agree	Agree	Agree	Strongly agree	Disagree	Agree	Neither agree nor disagree	Strongly agree	Disagree	Neither agree nor disagree	Agree	Disagree	Strongly agree	Strongly agree	Strongly agree	Strongly agree	Strongly agree	Neither agree nor disagree	Strongly agree	Strongly agree	Strongly agree	Strongly agree	Strongly agree
18--40	Single	Bachelor's degree or above	Student	Below 2000	5 people and above	Rural area	Own house	None	Urban resident basic medical insurance	No	13	Agree	Neither agree nor disagree	Agree	Neither agree nor disagree	Neither agree nor disagree	Neither agree nor disagree	Strongly disagree	Disagree	Disagree	Neither agree nor disagree	Neither agree nor disagree	Neither agree nor disagree	Neither agree nor disagree	Neither agree nor disagree	Neither agree nor disagree	Neither agree nor disagree	Neither agree nor disagree	Neither agree nor disagree	Neither agree nor disagree	Strongly disagree	Strongly disagree	Strongly agree	Neither agree nor disagree	Strongly agree	Agree	Agree	Disagree	Agree	Neither agree nor disagree	Neither agree nor disagree	Neither agree nor disagree	Neither agree nor disagree	Neither agree nor disagree	Neither agree nor disagree	Neither agree nor disagree	Neither agree nor disagree	Neither agree nor disagree	Disagree
18--40	Single	Bachelor's degree or above	Student	Below 2000	3-4 people	Rural area	Living with parents	None	Urban resident basic medical insurance	No		Agree	Agree	Agree	Disagree	Strongly disagree	Disagree	Disagree	Disagree	Disagree	Agree	Agree	Agree	Agree	Agree	Agree	Agree	Agree	Agree	Agree	Agree	Agree	Strongly agree	Agree	Agree	Neither agree nor disagree	Strongly agree	Neither agree nor disagree	Agree	Agree	Agree	Neither agree nor disagree	Disagree	Disagree	Disagree	Disagree	Disagree	Disagree	Agree
41--70	Married	Below bachelor's degree	Retired	2001--4000	3-4 people	Urban area	Own house	None	Urban public basic medical insurance	No		Neither agree nor disagree	Neither agree nor disagree	Neither agree nor disagree	Disagree	Disagree	Disagree	Disagree	Disagree	Disagree	Neither agree nor disagree	Agree	Agree	Disagree	Disagree	Neither agree nor disagree	Neither agree nor disagree	Neither agree nor disagree	Neither agree nor disagree	Neither agree nor disagree	Neither agree nor disagree	Neither agree nor disagree	Agree	Agree	Disagree	Agree	Disagree	Agree	Disagree	Disagree	Disagree	Disagree	Disagree	Agree	Agree	Agree	Disagree	Disagree	Agree
18--40	Single	Bachelor's degree or above	Student	Below 2000	5 people and above	Urban area	Living with parents	None	Urban resident basic medical insurance	No	13	Agree	Agree	Neither agree nor disagree	Strongly disagree	Neither agree nor disagree	Strongly disagree	Strongly disagree	Strongly disagree	Strongly disagree	Strongly agree	Strongly agree	Strongly agree	Strongly agree	Strongly agree	Strongly agree	Strongly agree	Agree	Strongly agree	Strongly agree	Strongly agree	Strongly agree	Strongly agree	Strongly agree	Neither agree nor disagree	Strongly agree	Neither agree nor disagree	Neither agree nor disagree	Neither agree nor disagree	Disagree	Disagree	Disagree	Disagree	Neither agree nor disagree	Neither agree nor disagree	Neither agree nor disagree	Neither agree nor disagree	Disagree	Neither agree nor disagree
18--40	Divorced	Bachelor's degree or above	Government employee	4001--6000	3-4 people	Urban area	Living with parents	None	Urban public basic medical insurance	No	14	Strongly disagree	Strongly disagree	Strongly disagree	Strongly disagree	Strongly disagree	Strongly disagree	Strongly disagree	Strongly disagree	Strongly disagree	Strongly disagree	Strongly disagree	Strongly disagree	Strongly disagree	Strongly disagree	Strongly disagree	Strongly disagree	Strongly disagree	Strongly disagree	Strongly disagree	Strongly disagree	Strongly disagree	Strongly disagree	Strongly disagree	Strongly disagree	Strongly disagree	Strongly disagree	Strongly agree	Strongly disagree	Strongly disagree	Strongly disagree	Strongly disagree	Strongly disagree	Strongly disagree	Strongly disagree	Strongly disagree	Strongly disagree	Strongly disagree	Strongly disagree
18--40	Married	Bachelor's degree or above	Government employee	4001--6000	3-4 people	Urban area	Renting	None	Urban public basic medical insurance	No	16	Neither agree nor disagree	Agree	Agree	Disagree	Strongly agree	Strongly disagree	Strongly disagree	Strongly disagree	Strongly disagree	Strongly agree	Strongly agree	Strongly agree	Strongly agree	Strongly agree	Strongly agree	Strongly agree	Strongly agree	Strongly agree	Strongly agree	Strongly agree	Strongly agree	Strongly agree	Strongly agree	Strongly agree	Neither agree nor disagree	Agree	Strongly disagree	Disagree	Neither agree nor disagree	Strongly disagree	Strongly disagree	Strongly disagree	Disagree	Disagree	Disagree	Disagree	Disagree	Strongly disagree
18--40	Married	Bachelor's degree or above	Corporate employee	6001--8000	3-4 people	Urban area	Living with parents	None	Urban public basic medical insurance	No		Agree	Agree	Agree	Agree	Agree	Neither agree nor disagree	Disagree	Disagree	Disagree	Agree	Agree	Agree	Agree	Strongly agree	Agree	Agree	Neither agree nor disagree	Agree	Agree	Neither agree nor disagree	Agree	Strongly agree	Strongly agree	Neither agree nor disagree	Disagree	Agree	Neither agree nor disagree	Neither agree nor disagree	Neither agree nor disagree	Neither agree nor disagree	Disagree	Disagree	Neither agree nor disagree	Neither agree nor disagree	Neither agree nor disagree	Disagree	Disagree	Neither agree nor disagree
18--40	Married	Bachelor's degree or above	Corporate employee	4001--6000	2 people	Urban area	Renting	None	Urban public basic medical insurance	No		Neither agree nor disagree	Neither agree nor disagree	Neither agree nor disagree	Neither agree nor disagree	Neither agree nor disagree	Neither agree nor disagree	Neither agree nor disagree	Neither agree nor disagree	Neither agree nor disagree	Neither agree nor disagree	Neither agree nor disagree	Neither agree nor disagree	Neither agree nor disagree	Neither agree nor disagree	Neither agree nor disagree	Neither agree nor disagree	Neither agree nor disagree	Neither agree nor disagree	Neither agree nor disagree	Neither agree nor disagree	Neither agree nor disagree	Neither agree nor disagree	Neither agree nor disagree	Neither agree nor disagree	Neither agree nor disagree	Neither agree nor disagree	Neither agree nor disagree	Neither agree nor disagree	Neither agree nor disagree	Neither agree nor disagree	Neither agree nor disagree	Neither agree nor disagree	Neither agree nor disagree	Neither agree nor disagree	Neither agree nor disagree	Neither agree nor disagree	Neither agree nor disagree	Neither agree nor disagree
41--70	Married	Below bachelor's degree	Hired personnel	Below 2000	5 people and above	Urban area	Living with parents	None	Urban public basic medical insurance	No		Neither agree nor disagree	Agree	Agree	Strongly disagree	Neither agree nor disagree	Strongly disagree	Strongly disagree	Strongly disagree	Strongly disagree	Neither agree nor disagree	Neither agree nor disagree	Strongly disagree	Strongly agree	Strongly agree	Strongly agree	Strongly agree	Strongly disagree	Neither agree nor disagree	Strongly disagree	Strongly disagree	Neither agree nor disagree	Strongly agree	Strongly disagree	Strongly agree	Agree	Strongly agree	Disagree	Strongly disagree	Strongly disagree	Strongly disagree	Strongly disagree	Neither agree nor disagree	Neither agree nor disagree	Strongly agree	Strongly agree	Disagree	Neither agree nor disagree	Neither agree nor disagree
41--70	Married	Below bachelor's degree	Other	2001--4000	3-4 people	Urban area	Living with parents	None	Urban public basic medical insurance	No	12	Agree	Disagree	Strongly agree	Strongly disagree	Strongly agree	Strongly disagree	Strongly disagree	Disagree	Strongly disagree	Disagree	Agree	Disagree	Strongly agree	Strongly agree	Strongly agree	Strongly agree	Neither agree nor disagree	Neither agree nor disagree	Disagree	Disagree	Strongly agree	Strongly agree	Strongly agree	Strongly agree	Strongly agree	Strongly agree	Agree	Disagree	Neither agree nor disagree	Neither agree nor disagree	Disagree	Disagree	Disagree	Disagree	Disagree	Disagree	Disagree	Strongly agree
18--40	Married	Bachelor's degree or above	Government employee	2001--4000	3-4 people	Urban area	Living with parents	None	Urban public basic medical insurance	No	12	Agree	Strongly agree	Strongly agree	Disagree	Strongly agree	Neither agree nor disagree	Neither agree nor disagree	Neither agree nor disagree	Disagree	Strongly agree	Strongly agree	Agree	Strongly agree	Strongly agree	Agree	Neither agree nor disagree	Neither agree nor disagree	Strongly agree	Neither agree nor disagree	Neither agree nor disagree	Strongly agree	Strongly agree	Strongly agree	Neither agree nor disagree	Disagree	Strongly agree	Disagree	Strongly agree	Strongly agree	Agree	Neither agree nor disagree	Strongly agree	Agree	Strongly agree	Strongly agree	Strongly agree	Strongly agree	Strongly agree
41--70	Married	Below bachelor's degree	Hired personnel	Below 2000	3-4 people	Urban area	Renting	None	Urban public basic medical insurance	No	13	Neither agree nor disagree	Agree	Agree	Strongly disagree	Neither agree nor disagree	Strongly disagree	Strongly agree	Strongly disagree	Strongly disagree	Disagree	Disagree	Agree	Neither agree nor disagree	Strongly agree	Agree	Neither agree nor disagree	Agree	Agree	Strongly agree	Agree	Agree	Strongly agree	Disagree	Agree	Agree	Agree	Disagree	Disagree	Neither agree nor disagree	Neither agree nor disagree	Agree	Agree	Agree	Neither agree nor disagree	Agree	Agree	Neither agree nor disagree	Strongly agree
18--40	Married	Below bachelor's degree	Hired personnel	2001--4000	3-4 people	Urban area	Living with parents	None	Urban public basic medical insurance	No		Agree	Neither agree nor disagree	Agree	Neither agree nor disagree	Agree	Agree	Neither agree nor disagree	Neither agree nor disagree	Neither agree nor disagree	Agree	Agree	Neither agree nor disagree	Agree	Agree	Agree	Agree	Agree	Agree	Agree	Agree	Agree	Agree	Agree	Agree	Neither agree nor disagree	Agree	Neither agree nor disagree	Neither agree nor disagree	Agree	Neither agree nor disagree	Neither agree nor disagree	Neither agree nor disagree	Neither agree nor disagree	Neither agree nor disagree	Disagree	Neither agree nor disagree	Neither agree nor disagree	Agree
41--70	Married	Bachelor's degree or above	Freelancer	Above 10001	3-4 people	Urban area	Own house	None	Urban public basic medical insurance	No	12	Agree	Agree	Agree	Disagree	Agree	Disagree	Disagree	Disagree	Disagree	Strongly agree	Agree	Strongly agree	Agree	Agree	Agree	Neither agree nor disagree	Agree	Agree	Agree	Agree	Agree	Strongly agree	Strongly agree	Agree	Disagree	Neither agree nor disagree	Agree	Agree	Agree	Disagree	Disagree	Disagree	Disagree	Disagree	Disagree	Disagree	Disagree	Disagree
18--40	Single	Bachelor's degree or above	Government employee	4001--6000	3-4 people	Urban area	Own house	None	Urban public basic medical insurance	No	17	Strongly agree	Strongly agree	Agree	Agree	Agree	Disagree	Disagree	Disagree	Disagree	Disagree	Disagree	Disagree	Neither agree nor disagree	Disagree	Disagree	Agree	Agree	Agree	Agree	Disagree	Disagree	Agree	Agree	Agree	Disagree	Agree	Agree	Agree	Agree	Neither agree nor disagree	Agree	Neither agree nor disagree	Neither agree nor disagree	Neither agree nor disagree	Neither agree nor disagree	Agree	Agree	Agree
18--40	Single	Bachelor's degree or above	Corporate employee	8001-10000	3-4 people	Urban area	Renting	None	Urban public basic medical insurance	No	13	Agree	Agree	Agree	Disagree	Strongly disagree	Disagree	Disagree	Disagree	Disagree	Agree	Agree	Agree	Agree	Agree	Agree	Agree	Agree	Agree	Agree	Agree	Agree	Strongly agree	Agree	Agree		Strongly agree		Agree	Agree	Agree	Neither agree nor disagree	Disagree	Disagree	Disagree	Disagree	Disagree	Disagree	Agree
41--70	Married	Below bachelor's degree	Corporate employee	4001--6000	5 people and above	Urban area	Living with parents	Yes	Urban public basic medical insurance	No	13	Agree	Disagree	Disagree	Disagree	Agree	Disagree	Disagree	Disagree	Neither agree nor disagree	Neither agree nor disagree	Disagree	Disagree	Agree	Agree	Agree	Agree	Agree	Agree	Agree	Agree	Agree	Strongly agree	Agree	Agree	Disagree	Neither agree nor disagree	Disagree	Neither agree nor disagree	Disagree	Disagree	Disagree	Disagree	Disagree	Disagree	Disagree	Disagree	Disagree	Disagree
18--40	Divorced	Below bachelor's degree	Freelancer	6001--8000	2 people	Urban area	Own house	None	Urban resident basic medical insurance	No		Agree	Disagree	Agree	Disagree	Agree	Neither agree nor disagree	Disagree	Disagree	Disagree	Disagree	Disagree	Neither agree nor disagree	Neither agree nor disagree	Neither agree nor disagree	Neither agree nor disagree	Neither agree nor disagree	Neither agree nor disagree	Neither agree nor disagree	Neither agree nor disagree	Neither agree nor disagree	Neither agree nor disagree	Neither agree nor disagree	Agree	Agree	Agree	Neither agree nor disagree	Agree	Neither agree nor disagree	Neither agree nor disagree	Disagree	Neither agree nor disagree	Disagree	Neither agree nor disagree	Neither agree nor disagree	Neither agree nor disagree	Neither agree nor disagree	Neither agree nor disagree	Neither agree nor disagree
18--40	Married	Bachelor's degree or above	Corporate employee	8001-10000	3-4 people	Urban area	Own house	None	Urban public basic medical insurance	No	18	Strongly agree	Strongly agree	Strongly agree	Strongly agree	Strongly agree	Strongly agree	Strongly agree	Strongly agree	Strongly agree	Strongly agree	Strongly agree	Strongly agree	Strongly agree	Strongly agree	Strongly agree	Strongly agree	Strongly agree	Strongly agree	Strongly agree	Strongly agree	Strongly agree	Strongly agree	Strongly agree	Strongly agree	Strongly agree	Strongly agree	Strongly disagree	Strongly agree	Strongly agree	Strongly agree	Strongly agree	Strongly agree	Strongly agree	Strongly agree	Strongly agree	Strongly agree	Strongly agree	Strongly agree
18--40	Married	Below bachelor's degree	Hired personnel	2001--4000	5 people and above	Suburban area	Renting	None	Urban public basic medical insurance	No		Disagree	Disagree	Disagree	Disagree	Disagree	Disagree	Disagree	Disagree	Disagree	Agree	Agree	Agree	Agree	Agree	Agree	Agree	Strongly agree	Strongly agree	Strongly agree	Strongly agree	Strongly agree	Strongly agree	Strongly agree	Strongly agree	Strongly agree	Strongly agree	Strongly disagree	Strongly agree	Strongly agree	Strongly agree	Disagree	Disagree	Disagree	Strongly disagree	Strongly disagree		Strongly disagree	Strongly disagree
41--70	Divorced	Below bachelor's degree	Hired personnel	Below 2000	2 people	Urban area	Renting	None	Urban public basic medical insurance	No	11	Disagree	Strongly agree	Strongly agree	Strongly disagree	Disagree	Strongly disagree	Strongly disagree	Strongly disagree	Strongly disagree	Agree	Agree	Neither agree nor disagree	Neither agree nor disagree	Neither agree nor disagree	Neither agree nor disagree	Neither agree nor disagree	Neither agree nor disagree	Neither agree nor disagree	Neither agree nor disagree	Neither agree nor disagree	Neither agree nor disagree	Neither agree nor disagree	Neither agree nor disagree	Neither agree nor disagree	Neither agree nor disagree	Neither agree nor disagree	Neither agree nor disagree	Neither agree nor disagree	Neither agree nor disagree	Neither agree nor disagree	Neither agree nor disagree	Neither agree nor disagree	Neither agree nor disagree	Neither agree nor disagree	Neither agree nor disagree	Neither agree nor disagree	Disagree	Agree
18--40	Married	Bachelor's degree or above	Student	Below 2000	5 people and above	Urban area	Renting	None	Urban resident basic medical insurance	No	12	Agree	Agree	Agree	Neither agree nor disagree	Neither agree nor disagree	Strongly disagree	Strongly disagree	Strongly disagree	Strongly disagree	Agree	Agree	Agree	Agree	Agree	Agree	Neither agree nor disagree	Neither agree nor disagree	Agree	Agree	Neither agree nor disagree	Agree	Strongly agree	Agree	Agree	Agree	Neither agree nor disagree	Neither agree nor disagree	Neither agree nor disagree	Neither agree nor disagree	Neither agree nor disagree	Neither agree nor disagree	Agree	Neither agree nor disagree	Neither agree nor disagree	Neither agree nor disagree	Neither agree nor disagree	Neither agree nor disagree	Neither agree nor disagree
18--40	Married	Bachelor's degree or above	Government employee	4001--6000	5 people and above	Suburban area	Living with parents	None	Urban public basic medical insurance	No		Strongly disagree	Strongly disagree	Strongly disagree	Strongly disagree	Strongly disagree	Strongly disagree	Strongly disagree	Strongly disagree	Strongly disagree	Strongly agree	Strongly agree	Strongly agree	Strongly agree	Strongly agree	Strongly agree	Neither agree nor disagree	Strongly agree	Strongly agree	Strongly agree	Strongly disagree	Strongly agree	Strongly agree	Strongly agree	Strongly agree	Strongly agree	Strongly agree	Strongly agree	Strongly disagree	Strongly disagree	Strongly disagree	Strongly disagree	Strongly disagree	Strongly disagree	Strongly disagree	Strongly disagree	Strongly disagree	Strongly disagree	Strongly disagree
18--40	Married	Bachelor's degree or above	Hired personnel	4001--6000	3-4 people	Urban area	Own house	None	Urban public basic medical insurance	No	15	Disagree	Disagree	Neither agree nor disagree	Disagree	Neither agree nor disagree	Disagree	Neither agree nor disagree	Disagree	Disagree	Strongly agree	Disagree	Neither agree nor disagree	Agree	Agree	Agree	Agree	Neither agree nor disagree	Agree	Strongly agree	Strongly agree	Agree	Strongly agree	Strongly agree	Agree	Disagree	Agree	Neither agree nor disagree	Neither agree nor disagree	Neither agree nor disagree	Disagree	Neither agree nor disagree	Disagree	Disagree	Disagree	Disagree	Disagree	Disagree	Disagree
18--40	Single	Bachelor's degree or above	Government employee	2001--4000	3-4 people	Urban area	Renting	None	Urban resident basic medical insurance	No	13	Neither agree nor disagree	Agree	Strongly agree	Disagree	Neither agree nor disagree	Disagree	Disagree	Disagree	Neither agree nor disagree	Strongly agree	Strongly agree	Strongly agree	Strongly agree	Strongly agree	Strongly agree	Strongly agree	Strongly agree	Strongly agree	Strongly agree	Agree	Agree	Strongly agree	Strongly agree	Agree	Disagree	Neither agree nor disagree		Agree	Neither agree nor disagree	Disagree	Neither agree nor disagree	Disagree	Disagree	Disagree	Disagree	Disagree	Agree	Agree
41--70	Married	Below bachelor's degree	Hired personnel	Below 2000	3-4 people	Urban area	Living with parents	None	Urban public basic medical insurance	No	14	Strongly agree	Strongly agree	Strongly agree	Disagree	Agree	Disagree	Disagree	Disagree	Neither agree nor disagree	Agree	Agree	Agree	Agree	Agree	Agree	Agree	Agree	Agree	Agree	Agree	Agree	Strongly agree	Strongly agree	Agree	Agree	Agree	Disagree	Agree	Agree	Agree	Disagree	Disagree	Disagree	Disagree	Disagree	Disagree	Disagree	Agree
41--70	Widowed	Below bachelor's degree	Retired	2001--4000	3-4 people	Urban area	Own house	Yes	Urban public basic medical insurance	No	12	Disagree	Neither agree nor disagree	Disagree	Disagree	Disagree	Disagree	Disagree	Disagree	Disagree	Agree	Agree	Agree	Agree	Agree	Agree	Agree	Agree	Agree	Agree	Agree	Agree	Agree	Agree	Agree	Agree	Agree	Agree	Disagree	Disagree	Disagree	Disagree	Disagree	Disagree	Disagree	Disagree	Disagree	Disagree	Disagree
18--40	Married	Bachelor's degree or above	Other	2001--4000	3-4 people	Urban area	Own house	None	Urban public basic medical insurance	No		Agree	Disagree	Agree	Agree	Agree	Neither agree nor disagree	Neither agree nor disagree	Neither agree nor disagree	Neither agree nor disagree	Agree	Agree	Agree	Agree	Agree	Agree	Agree	Agree	Agree	Agree	Agree	Agree	Strongly agree	Strongly agree	Agree	Agree	Disagree	Agree	Agree	Agree	Agree	Agree	Neither agree nor disagree	Agree	Agree	Agree	Agree	Agree	Agree
18--40	Single	Below bachelor's degree	Student	Below 2000	5 people and above	Rural area	Living with parents	None	Urban resident basic medical insurance	No		Agree	Agree	Strongly agree	Agree	Strongly agree	Neither agree nor disagree	Agree	Neither agree nor disagree	Disagree	Agree	Agree	Strongly agree	Agree	Agree	Agree	Agree	Agree	Agree	Agree	Agree	Agree	Strongly agree	Neither agree nor disagree	Neither agree nor disagree	Disagree	Disagree	Neither agree nor disagree	Disagree	Neither agree nor disagree	Strongly disagree	Disagree	Strongly disagree	Disagree	Neither agree nor disagree	Neither agree nor disagree	Agree	Neither agree nor disagree	Neither agree nor disagree
18--40	Single	Bachelor's degree or above	Student	Below 2000	3-4 people	Urban area	Living with parents	None	Fully self-funded	No		Neither agree nor disagree	Strongly agree	Strongly agree	Strongly agree	Strongly agree	Strongly agree	Strongly agree	Strongly agree	Strongly agree	Strongly agree	Strongly agree	Strongly agree	Strongly agree	Strongly agree	Strongly agree	Strongly agree	Strongly agree	Strongly agree	Strongly agree	Strongly agree	Strongly agree	Strongly agree	Strongly agree	Disagree	Disagree	Disagree	Strongly disagree	Strongly agree	Strongly agree	Strongly agree	Strongly agree	Strongly agree	Strongly agree	Strongly agree	Strongly agree	Strongly agree	Strongly agree	Strongly agree
18--40	Single	Below bachelor's degree	Student	Below 2000	5 people and above	Rural area	Living with parents	None	Urban resident basic medical insurance	No	13	Neither agree nor disagree	Neither agree nor disagree	Agree	Disagree	Neither agree nor disagree	Strongly disagree	Strongly disagree	Strongly disagree	Strongly disagree	Agree	Agree	Strongly agree	Agree	Agree	Agree	Neither agree nor disagree	Neither agree nor disagree	Agree	Agree	Neither agree nor disagree	Neither agree nor disagree	Strongly agree	Strongly agree	Neither agree nor disagree	Agree	Disagree	Neither agree nor disagree	Neither agree nor disagree	Neither agree nor disagree	Neither agree nor disagree	Neither agree nor disagree	Neither agree nor disagree	Neither agree nor disagree	Neither agree nor disagree	Neither agree nor disagree	Neither agree nor disagree	Neither agree nor disagree	Neither agree nor disagree
18--40	Single	Bachelor's degree or above	Student	Below 2000	3-4 people	Rural area	Living with parents	Yes	Urban resident basic medical insurance	No	14	Neither agree nor disagree	Neither agree nor disagree	Neither agree nor disagree	Neither agree nor disagree	Neither agree nor disagree	Neither agree nor disagree	Neither agree nor disagree	Neither agree nor disagree	Neither agree nor disagree	Neither agree nor disagree	Neither agree nor disagree	Neither agree nor disagree	Neither agree nor disagree	Neither agree nor disagree	Neither agree nor disagree	Neither agree nor disagree	Neither agree nor disagree	Neither agree nor disagree	Neither agree nor disagree	Neither agree nor disagree	Neither agree nor disagree	Neither agree nor disagree	Neither agree nor disagree	Neither agree nor disagree	Neither agree nor disagree	Neither agree nor disagree	Neither agree nor disagree	Neither agree nor disagree	Neither agree nor disagree	Neither agree nor disagree	Neither agree nor disagree	Neither agree nor disagree	Neither agree nor disagree	Neither agree nor disagree	Neither agree nor disagree	Neither agree nor disagree	Neither agree nor disagree	Neither agree nor disagree
41--70	Divorced	Below bachelor's degree	Hired personnel	Below 2000	5 people and above	Rural area	Own house	None	Urban public basic medical insurance	Yes	13	Agree	Agree	Agree	Disagree	Agree	Disagree	Disagree	Disagree	Disagree	Agree	Disagree	Agree	Agree	Agree	Agree	Agree	Disagree	Agree	Agree	Agree	Agree	Agree	Agree	Agree	Agree	Agree	Disagree	Disagree	Agree	Agree	Agree	Agree	Agree	Agree	Agree	Agree	Agree	Disagree
18--40	Single	Bachelor's degree or above	Student	Below 2000	5 people and above	Urban area	Living with parents	None	Urban resident basic medical insurance	No		Neither agree nor disagree	Agree	Disagree	Neither agree nor disagree	Neither agree nor disagree	Neither agree nor disagree	Neither agree nor disagree	Neither agree nor disagree	Neither agree nor disagree	Neither agree nor disagree	Neither agree nor disagree	Strongly disagree	Neither agree nor disagree	Neither agree nor disagree	Neither agree nor disagree	Neither agree nor disagree	Agree	Neither agree nor disagree	Neither agree nor disagree	Neither agree nor disagree	Neither agree nor disagree	Neither agree nor disagree	Neither agree nor disagree	Neither agree nor disagree	Neither agree nor disagree	Neither agree nor disagree	Neither agree nor disagree	Neither agree nor disagree	Disagree	Neither agree nor disagree	Neither agree nor disagree	Neither agree nor disagree	Neither agree nor disagree	Neither agree nor disagree	Neither agree nor disagree	Neither agree nor disagree	Neither agree nor disagree	Neither agree nor disagree
18--40	Single	Bachelor's degree or above	Student	Below 2000	3-4 people	Urban area	Living with parents	None	Urban resident basic medical insurance	No	14	Disagree	Disagree	Disagree	Disagree	Agree	Disagree	Disagree	Disagree	Disagree	Agree	Agree	Agree	Agree	Agree	Agree	Agree	Agree	Agree	Agree	Agree	Agree	Agree	Agree	Agree	Strongly agree	Agree	Disagree	Disagree	Agree	Neither agree nor disagree	Neither agree nor disagree	Disagree	Disagree	Disagree	Disagree	Disagree	Disagree	Neither agree nor disagree
41--70	Widowed	Below bachelor's degree	Retired	2001--4000	2 people	Urban area	Own house	None	Urban public basic medical insurance	No		Strongly disagree	Disagree	Disagree	Strongly disagree	Neither agree nor disagree	Strongly disagree	Strongly disagree	Disagree	Disagree	Disagree	Disagree	Disagree	Disagree	Agree	Agree	Agree	Agree	Agree	Agree	Agree	Agree	Agree	Agree	Neither agree nor disagree	Strongly agree	Neither agree nor disagree	Disagree	Agree	Agree	Neither agree nor disagree	Neither agree nor disagree	Disagree	Neither agree nor disagree	Disagree	Disagree	Disagree	Disagree	Neither agree nor disagree
18--40	Single	Bachelor's degree or above	Student	Below 2000	3-4 people	Urban area	Living with parents	None	Urban resident basic medical insurance	No	12	Strongly agree	Strongly agree	Strongly agree	Disagree	Strongly agree	Strongly disagree	Strongly disagree	Strongly disagree	Strongly disagree	Strongly agree	Strongly agree	Disagree	Strongly agree	Strongly agree	Agree	Neither agree nor disagree	Disagree	Agree	Agree	Agree	Agree	Strongly agree	Strongly agree	Agree	Agree	Disagree	Strongly agree	Strongly disagree	Strongly disagree	Agree	Neither agree nor disagree	Neither agree nor disagree	Disagree	Disagree	Disagree	Disagree	Disagree	Neither agree nor disagree
18--40	Single	Bachelor's degree or above	Student	Below 2000	3-4 people	Urban area	Living with parents	None	Urban resident basic medical insurance	No	12	Neither agree nor disagree	Disagree	Agree	Agree	Agree	Neither agree nor disagree	Disagree	Strongly disagree	Agree	Strongly agree	Strongly agree	Strongly agree	Strongly agree	Strongly agree	Strongly agree	Agree	Agree	Agree	Disagree	Disagree	Disagree	Disagree	Disagree	Disagree	Strongly disagree	Strongly disagree	Disagree	Strongly agree	Agree	Agree	Neither agree nor disagree	Neither agree nor disagree	Neither agree nor disagree	Neither agree nor disagree	Neither agree nor disagree	Neither agree nor disagree	Strongly disagree	Disagree
41--70	Married	Bachelor's degree or above	Government employee	6001--8000	3-4 people	Suburban area	Own house	None	Urban public basic medical insurance	No		Disagree	Strongly disagree	Disagree	Strongly disagree	Disagree	Strongly disagree	Strongly disagree	Strongly disagree	Strongly disagree	Disagree	Disagree	Disagree	Disagree	Neither agree nor disagree	Neither agree nor disagree	Neither agree nor disagree	Neither agree nor disagree	Neither agree nor disagree	Neither agree nor disagree	Neither agree nor disagree	Neither agree nor disagree	Strongly agree	Agree	Agree	Agree	Strongly agree	Neither agree nor disagree	Neither agree nor disagree	Neither agree nor disagree	Agree	Agree	Disagree	Neither agree nor disagree	Disagree	Disagree	Disagree	Disagree	Disagree
18--40	Married	Bachelor's degree or above	Government employee	8001-10000	2 people	Suburban area	Own house	None	Urban public basic medical insurance	No		Disagree	Agree	Agree	Disagree	Neither agree nor disagree	Disagree	Strongly disagree	Strongly disagree	Strongly disagree	Agree	Neither agree nor disagree	Agree	Agree	Neither agree nor disagree	Agree	Agree	Disagree	Agree	Agree	Agree	Agree	Strongly agree	Strongly agree	Agree	Disagree	Agree	Agree	Agree	Agree	Agree	Agree	Disagree	Disagree	Disagree	Disagree	Disagree	Disagree	Neither agree nor disagree
18--40	Single	Bachelor's degree or above	Student	Below 2000	5 people and above	Urban area	Renting	None	Urban resident basic medical insurance	No	13	Strongly agree	Strongly agree	Strongly agree	Disagree	Disagree	Disagree	Disagree	Disagree	Disagree	Agree	Agree	Agree	Agree	Agree	Agree	Agree	Agree	Agree	Agree	Agree	Agree	Agree	Agree	Neither agree nor disagree	Disagree	Disagree	Disagree	Disagree	Disagree	Disagree	Disagree	Disagree	Disagree	Disagree	Disagree	Disagree	Disagree	Agree
18--40	Single	Bachelor's degree or above	Freelancer	4001--6000	1 person	Urban area	Own house	None	Urban resident basic medical insurance	No	16	Strongly agree	Neither agree nor disagree	Neither agree nor disagree	Neither agree nor disagree	Neither agree nor disagree	Neither agree nor disagree	Neither agree nor disagree	Neither agree nor disagree	Neither agree nor disagree	Neither agree nor disagree	Neither agree nor disagree	Neither agree nor disagree	Neither agree nor disagree	Neither agree nor disagree	Neither agree nor disagree	Neither agree nor disagree	Neither agree nor disagree	Neither agree nor disagree	Neither agree nor disagree	Neither agree nor disagree	Neither agree nor disagree	Neither agree nor disagree	Neither agree nor disagree	Neither agree nor disagree	Neither agree nor disagree	Neither agree nor disagree	Neither agree nor disagree	Neither agree nor disagree	Neither agree nor disagree	Neither agree nor disagree	Neither agree nor disagree	Neither agree nor disagree	Neither agree nor disagree	Neither agree nor disagree	Neither agree nor disagree	Neither agree nor disagree	Neither agree nor disagree	Neither agree nor disagree
41--70	Married	Below bachelor's degree	Corporate employee	2001--4000	3-4 people	Urban area	Own house	None	Urban public basic medical insurance	No	11	Neither agree nor disagree	Neither agree nor disagree	Neither agree nor disagree	Neither agree nor disagree	Agree	Disagree	Disagree	Neither agree nor disagree	Strongly disagree	Disagree	Neither agree nor disagree	Agree	Neither agree nor disagree	Neither agree nor disagree	Neither agree nor disagree	Neither agree nor disagree	Neither agree nor disagree	Agree	Agree	Agree	Agree	Agree	Agree	Agree	Disagree	Disagree	Neither agree nor disagree	Neither agree nor disagree	Agree	Strongly agree	Strongly agree	Strongly agree	Agree	Disagree	Disagree	Disagree	Disagree	Neither agree nor disagree
18--40	Married	Below bachelor's degree	Hired personnel	2001--4000	5 people and above	Urban area	Living with parents	None	Urban public basic medical insurance	No	12	Strongly disagree	Strongly disagree	Disagree	Disagree	Disagree	Disagree	Strongly disagree	Strongly disagree	Strongly disagree	Strongly agree	Strongly agree	Strongly agree	Strongly agree	Strongly agree	Strongly agree	Strongly agree	Strongly agree	Strongly agree	Strongly agree	Strongly agree	Strongly agree	Strongly agree	Strongly agree	Strongly agree	Strongly agree	Strongly agree	Strongly disagree	Strongly agree	Strongly agree	Strongly agree	Disagree	Disagree	Disagree	Disagree	Disagree	Disagree	Disagree	Strongly agree
18--40	Single	Bachelor's degree or above	Business and service industry personnel	2001--4000	3-4 people	Urban area	Living with parents	None	Urban public basic medical insurance	No	12	Agree	Strongly agree	Strongly agree	Disagree	Agree	Neither agree nor disagree	Disagree	Disagree	Disagree	Disagree	Disagree	Agree	Agree	Agree	Agree	Agree	Agree	Agree	Agree	Agree	Agree	Agree	Agree	Disagree	Agree	Disagree	Disagree	Agree	Disagree	Disagree	Agree	Disagree	Strongly agree	Strongly agree	Strongly agree	Agree	Disagree	Agree
41--70	Married	Below bachelor's degree	Corporate employee	4001--6000	2 people	Urban area	Own house	None	Urban public basic medical insurance	No	12	Agree	Agree	Strongly agree	Disagree	Agree	Strongly disagree	Strongly disagree	Strongly disagree	Strongly disagree	Strongly agree	Strongly agree	Strongly agree	Strongly agree	Strongly agree	Strongly agree	Strongly agree	Strongly agree	Agree	Strongly agree	Strongly agree	Strongly agree	Strongly agree	Strongly agree	Agree	Disagree	Strongly agree	Disagree	Strongly disagree	Strongly disagree	Strongly agree	Strongly agree	Strongly agree	Strongly disagree	Strongly disagree	Strongly disagree	Agree	Strongly disagree	Strongly disagree
41--70	Widowed	Bachelor's degree or above	Other	4001--6000	2 people	Urban area	Own house	None	Urban public basic medical insurance	No	14	Neither agree nor disagree	Disagree	Neither agree nor disagree	Neither agree nor disagree	Neither agree nor disagree	Neither agree nor disagree	Neither agree nor disagree	Neither agree nor disagree	Neither agree nor disagree	Neither agree nor disagree	Neither agree nor disagree	Agree	Agree	Agree	Agree	Agree	Neither agree nor disagree	Agree	Agree	Agree	Agree	Strongly agree	Strongly agree	Neither agree nor disagree	Disagree	Neither agree nor disagree	Neither agree nor disagree	Neither agree nor disagree	Neither agree nor disagree	Neither agree nor disagree	Neither agree nor disagree	Neither agree nor disagree	Disagree	Neither agree nor disagree	Neither agree nor disagree	Neither agree nor disagree	Disagree	Neither agree nor disagree
18--40	Single	Bachelor's degree or above	Government employee	4001--6000	5 people and above	Urban area	Own house	None	Urban public basic medical insurance	No		Disagree	Disagree	Disagree	Disagree	Agree	Disagree	Disagree	Neither agree nor disagree	Disagree	Agree	Agree	Agree	Agree	Agree	Agree	Agree	Agree	Agree	Agree	Agree	Disagree	Strongly agree	Agree	Agree	Strongly disagree	Agree	Neither agree nor disagree	Neither agree nor disagree	Neither agree nor disagree	Disagree	Disagree	Disagree	Disagree	Disagree	Neither agree nor disagree	Neither agree nor disagree	Neither agree nor disagree	Neither agree nor disagree
41--70	Married	Bachelor's degree or above	Government employee	6001--8000	3-4 people	Urban area	Own house	None	Urban public basic medical insurance	No		Disagree	Disagree	Disagree	Disagree	Disagree	Strongly disagree	Strongly disagree	Disagree	Disagree	Agree	Agree	Agree	Agree	Agree	Agree	Agree	Agree	Agree	Agree	Agree	Agree	Agree	Agree	Agree	Disagree	Agree	Agree	Neither agree nor disagree	Disagree	Disagree	Disagree	Disagree	Disagree	Disagree	Disagree	Disagree	Disagree	Disagree
41--70	Married	Bachelor's degree or above	Corporate employee	4001--6000	3-4 people	Urban area	Living with parents	None	Urban public basic medical insurance	No		Strongly agree	Strongly agree	Strongly agree	Strongly agree	Strongly agree	Strongly agree	Strongly agree	Neither agree nor disagree	Neither agree nor disagree	Strongly agree	Neither agree nor disagree	Strongly agree	Neither agree nor disagree	Strongly agree	Strongly agree	Strongly agree	Neither agree nor disagree	Strongly agree	Strongly agree	Neither agree nor disagree	Strongly agree	Strongly agree	Strongly agree	Strongly agree	Strongly agree	Strongly agree	Neither agree nor disagree	Neither agree nor disagree	Strongly agree	Neither agree nor disagree	Disagree	Disagree	Strongly agree	Strongly agree	Strongly agree	Disagree	Neither agree nor disagree	Strongly agree
41--70	Divorced	Below bachelor's degree	Other	Below 2000	2 people	Suburban area	Renting	None	Urban public basic medical insurance	No	14	Agree	Agree	Agree	Agree	Agree	Disagree	Disagree	Disagree	Neither agree nor disagree							Disagree	Agree	Agree	Agree	Disagree	Agree	Agree	Disagree	Agree	Agree	Agree	Disagree	Disagree	Agree	Agree	Agree	Agree	Agree	Agree	Agree	Agree	Disagree	Agree
18--40	Married	Bachelor's degree or above	Corporate employee	2001--4000	5 people and above	Urban area	Living with parents	None	Urban public basic medical insurance	No		Neither agree nor disagree	Neither agree nor disagree	Neither agree nor disagree	Neither agree nor disagree	Neither agree nor disagree	Neither agree nor disagree	Disagree	Disagree	Disagree	Disagree	Neither agree nor disagree	Neither agree nor disagree	Neither agree nor disagree	Neither agree nor disagree	Neither agree nor disagree	Neither agree nor disagree	Neither agree nor disagree	Neither agree nor disagree	Neither agree nor disagree	Neither agree nor disagree	Neither agree nor disagree	Neither agree nor disagree	Neither agree nor disagree	Neither agree nor disagree	Neither agree nor disagree	Agree	Agree	Disagree	Disagree	Disagree	Disagree	Disagree	Disagree	Strongly disagree	Disagree	Agree	Agree	Agree
18--40	Single	Bachelor's degree or above	Student	Below 2000	3-4 people	Suburban area	Living with parents	None	Urban public basic medical insurance	No		Disagree	Disagree	Agree	Disagree	Disagree	Disagree	Disagree	Disagree	Disagree	Agree	Agree	Agree	Agree	Agree	Agree	Agree	Agree	Agree	Agree	Agree	Agree	Strongly agree	Strongly agree	Disagree	Disagree	Disagree	Agree	Disagree	Disagree	Disagree	Disagree	Neither agree nor disagree	Disagree	Disagree	Disagree	Disagree	Disagree	Disagree
18--40	Single	Bachelor's degree or above	Student	Below 2000	3-4 people	Rural area	Renting	None	Urban public basic medical insurance	No	14	Neither agree nor disagree	Strongly agree	Agree	Agree	Agree	Strongly disagree	Strongly disagree	Strongly disagree	Strongly disagree	Agree	Agree	Disagree	Strongly agree	Neither agree nor disagree	Neither agree nor disagree	Neither agree nor disagree	Neither agree nor disagree	Neither agree nor disagree	Neither agree nor disagree	Neither agree nor disagree	Neither agree nor disagree	Strongly agree	Agree	Agree	Agree	Strongly disagree	Neither agree nor disagree	Neither agree nor disagree	Neither agree nor disagree	Neither agree nor disagree	Neither agree nor disagree	Neither agree nor disagree	Neither agree nor disagree	Neither agree nor disagree	Neither agree nor disagree	Neither agree nor disagree	Neither agree nor disagree	Neither agree nor disagree
41--70	Married	Bachelor's degree or above	Government employee	4001--6000	3-4 people	Urban area	Own house	Yes	Urban public basic medical insurance	No		Agree	Agree	Neither agree nor disagree	Disagree	Agree	Disagree	Disagree	Disagree	Disagree	Agree	Agree	Agree	Agree	Agree	Agree	Agree	Agree	Agree	Neither agree nor disagree	Agree	Agree	Strongly agree	Strongly agree	Agree	Agree	Agree	Neither agree nor disagree	Agree	Agree	Agree	Agree	Neither agree nor disagree	Agree	Agree	Agree	Agree	Disagree	Neither agree nor disagree
18--40	Married	Bachelor's degree or above	Government employee	4001--6000	3-4 people	Urban area	Own house	None	Urban public basic medical insurance	No	15	Disagree	Disagree	Disagree	Disagree	Disagree	Disagree	Disagree	Disagree	Disagree	Agree	Agree	Agree	Agree	Agree	Agree	Agree	Agree	Agree	Agree	Disagree	Agree	Agree	Strongly agree	Strongly agree	Disagree	Agree	Agree	Disagree	Disagree	Disagree	Disagree	Disagree	Agree	Disagree	Disagree	Disagree	Disagree	Disagree
18--40	Single	Bachelor's degree or above	Student	Below 2000	3-4 people	Rural area	Living with parents	Yes	Urban resident basic medical insurance	No		Strongly agree	Strongly agree	Strongly agree	Strongly agree	Strongly agree	Strongly agree	Strongly agree	Strongly agree	Strongly agree	Strongly agree	Strongly agree	Strongly agree	Disagree	Neither agree nor disagree	Neither agree nor disagree	Neither agree nor disagree	Neither agree nor disagree	Neither agree nor disagree	Neither agree nor disagree	Neither agree nor disagree	Neither agree nor disagree	Neither agree nor disagree	Neither agree nor disagree	Neither agree nor disagree	Neither agree nor disagree	Neither agree nor disagree	Neither agree nor disagree	Neither agree nor disagree	Neither agree nor disagree	Neither agree nor disagree	Neither agree nor disagree	Neither agree nor disagree	Neither agree nor disagree	Neither agree nor disagree	Neither agree nor disagree	Neither agree nor disagree	Neither agree nor disagree	Neither agree nor disagree
18--40	Married	Bachelor's degree or above	Student	Below 2000	5 people and above	Urban area	Renting	None	Fully self-funded	No		Disagree	Neither agree nor disagree	Neither agree nor disagree	Neither agree nor disagree	Neither agree nor disagree	Strongly disagree	Strongly disagree	Strongly disagree	Strongly disagree	Strongly agree	Strongly agree	Strongly agree	Strongly agree	Strongly agree	Strongly agree	Strongly agree	Strongly agree	Strongly agree	Strongly agree	Strongly agree	Strongly agree	Strongly agree	Strongly agree	Agree	Disagree	Neither agree nor disagree	Strongly disagree	Neither agree nor disagree	Strongly agree	Strongly agree	Neither agree nor disagree	Neither agree nor disagree	Agree	Neither agree nor disagree	Neither agree nor disagree	Neither agree nor disagree	Neither agree nor disagree	Strongly agree
18--40	Married	Bachelor's degree or above	Corporate employee	4001--6000	5 people and above	Suburban area	Living with parents	None	Urban public basic medical insurance	No		Strongly disagree	Strongly disagree	Strongly disagree	Strongly disagree	Strongly disagree	Strongly disagree	Strongly disagree	Strongly disagree	Strongly disagree	Strongly agree	Strongly agree	Strongly agree	Strongly agree	Strongly agree	Strongly agree	Strongly agree	Strongly agree	Strongly agree	Strongly agree	Strongly agree	Strongly agree	Strongly agree	Strongly agree	Strongly agree	Strongly agree	Strongly agree	Strongly agree	Strongly disagree	Strongly disagree	Strongly disagree	Strongly disagree	Strongly disagree	Strongly disagree	Strongly disagree	Strongly disagree	Strongly disagree	Strongly disagree	Strongly disagree
18--40	Married	Bachelor's degree or above	Government employee	4001--6000	5 people and above	Urban area	Own house	None	Urban public basic medical insurance	No	12	Strongly agree	Strongly agree	Strongly agree	Agree	Agree	Disagree	Disagree	Disagree	Disagree	Agree	Agree	Agree	Agree	Agree	Agree	Agree	Agree	Agree	Agree	Agree	Agree	Strongly agree	Strongly agree	Agree	Neither agree nor disagree	Agree	Agree	Disagree	Disagree	Disagree	Disagree	Disagree	Disagree	Neither agree nor disagree	Neither agree nor disagree	Disagree	Disagree	Disagree
18--40	Married	Below bachelor's degree	Hired personnel	2001--4000	3-4 people	Suburban area	Renting	None	Urban public basic medical insurance	No		Neither agree nor disagree	Neither agree nor disagree	Neither agree nor disagree	Neither agree nor disagree	Neither agree nor disagree	Neither agree nor disagree	Neither agree nor disagree	Neither agree nor disagree	Neither agree nor disagree	Neither agree nor disagree	Neither agree nor disagree	Neither agree nor disagree	Neither agree nor disagree	Neither agree nor disagree	Neither agree nor disagree	Neither agree nor disagree	Neither agree nor disagree	Neither agree nor disagree	Neither agree nor disagree	Neither agree nor disagree	Strongly agree	Strongly agree	Strongly agree	Strongly agree	Neither agree nor disagree	Strongly agree	Strongly disagree	Strongly agree	Strongly agree	Strongly agree	Strongly agree	Strongly agree	Strongly agree	Strongly agree	Strongly agree	Strongly agree	Strongly agree	Strongly agree
18--40	Single	Bachelor's degree or above	Government employee	8001-10000	5 people and above	Urban area	Living with parents	None	Urban public basic medical insurance	No		Agree	Agree	Agree	Agree	Agree	Neither agree nor disagree	Neither agree nor disagree	Neither agree nor disagree	Neither agree nor disagree	Agree	Agree	Neither agree nor disagree	Neither agree nor disagree	Neither agree nor disagree	Agree	Agree	Agree	Agree	Agree	Agree	Agree	Agree	Agree	Agree	Agree	Agree	Disagree	Agree	Neither agree nor disagree	Neither agree nor disagree	Neither agree nor disagree	Neither agree nor disagree	Agree	Disagree	Disagree	Neither agree nor disagree	Neither agree nor disagree	Disagree
18--40	Single	Below bachelor's degree	Government employee	2001--4000	5 people and above	Urban area	Renting	None	Urban public basic medical insurance	No		Neither agree nor disagree	Neither agree nor disagree	Neither agree nor disagree	Neither agree nor disagree	Neither agree nor disagree	Neither agree nor disagree	Neither agree nor disagree	Neither agree nor disagree	Neither agree nor disagree	Neither agree nor disagree	Neither agree nor disagree	Neither agree nor disagree	Neither agree nor disagree	Neither agree nor disagree	Neither agree nor disagree	Neither agree nor disagree	Neither agree nor disagree	Neither agree nor disagree	Neither agree nor disagree	Neither agree nor disagree	Neither agree nor disagree	Neither agree nor disagree	Neither agree nor disagree	Strongly agree	Agree	Strongly agree	Agree	Neither agree nor disagree	Neither agree nor disagree	Neither agree nor disagree	Neither agree nor disagree	Neither agree nor disagree	Neither agree nor disagree	Neither agree nor disagree	Neither agree nor disagree	Neither agree nor disagree	Neither agree nor disagree	Neither agree nor disagree
18--40	Married	Bachelor's degree or above	Government employee	4001--6000	5 people and above	Suburban area	Living with parents	Yes	Urban public basic medical insurance	No		Strongly agree	Strongly agree	Strongly agree	Strongly agree	Strongly agree	Neither agree nor disagree	Neither agree nor disagree	Neither agree nor disagree	Neither agree nor disagree	Strongly agree	Neither agree nor disagree	Neither agree nor disagree	Strongly agree	Neither agree nor disagree	Neither agree nor disagree	Neither agree nor disagree	Agree	Strongly agree	Strongly agree	Neither agree nor disagree	Strongly agree	Strongly agree	Strongly agree	Disagree	Disagree	Disagree	Disagree	Strongly agree	Neither agree nor disagree	Agree	Disagree	Neither agree nor disagree	Neither agree nor disagree	Neither agree nor disagree	Neither agree nor disagree	Disagree	Neither agree nor disagree	Agree
41--70	Married	Bachelor's degree or above	Government employee	4001--6000	3-4 people	Urban area	Own house	Yes	Urban public basic medical insurance	No	12	Agree	Disagree	Disagree	Disagree	Disagree	Disagree	Disagree	Disagree	Disagree	Agree	Agree	Agree	Agree	Agree	Agree	Agree	Agree	Agree	Agree	Agree	Agree	Agree	Agree	Agree	Agree	Agree	Disagree	Agree	Agree	Strongly agree	Agree	Agree	Agree	Agree	Agree	Agree	Agree	Agree
41--70	Married	Below bachelor's degree	Hired personnel	2001--4000	5 people and above	Urban area	Living with parents	None	Urban public basic medical insurance	No		Strongly agree	Strongly agree	Strongly agree	Strongly disagree	Strongly agree	Strongly disagree	Strongly disagree	Strongly disagree	Strongly disagree	Strongly agree	Strongly agree	Strongly agree	Strongly agree	Strongly agree	Strongly agree	Agree	Agree	Strongly agree	Agree	Neither agree nor disagree	Agree	Strongly agree	Strongly agree	Strongly agree	Agree	Strongly agree	Agree	Disagree	Disagree	Disagree	Disagree	Disagree	Neither agree nor disagree	Neither agree nor disagree	Agree	Disagree	Disagree	Disagree
41--70	Married	Below bachelor's degree	Freelancer	4001--6000	5 people and above	Suburban area		None	Urban public basic medical insurance	No		Strongly disagree	Strongly disagree	Strongly disagree	Strongly disagree	Strongly disagree	Strongly disagree	Strongly disagree	Strongly disagree	Strongly disagree	Strongly disagree	Disagree	Strongly agree	Neither agree nor disagree	Agree	Agree	Agree	Agree	Agree	Agree	Disagree	Disagree	Disagree	Disagree	Strongly agree	Agree	Agree	Disagree	Agree	Agree	Agree	Agree	Agree	Disagree	Disagree	Disagree	Disagree	Strongly disagree
18--40	Single	Bachelor's degree or above	Student	Below 2000	3-4 people	Urban area	Living with parents	None	Urban resident basic medical insurance	No	12	Disagree	Disagree	Disagree	Disagree	Disagree	Disagree	Disagree	Disagree	Disagree	Disagree	Agree	Agree	Agree	Agree	Agree	Agree	Agree	Agree	Agree	Agree	Agree	Agree	Agree	Agree	Agree	Neither agree nor disagree	Agree	Agree	Neither agree nor disagree	Neither agree nor disagree	Agree	Agree	Agree	Agree	Agree	Neither agree nor disagree	Agree	Agree
41--70	Married	Below bachelor's degree	Hired personnel	2001--4000	5 people and above	Urban area	Own house	None	Urban public basic medical insurance	No	14	Neither agree nor disagree	Disagree	Neither agree nor disagree	Neither agree nor disagree	Neither agree nor disagree	Neither agree nor disagree	Neither agree nor disagree	Neither agree nor disagree	Neither agree nor disagree	Neither agree nor disagree	Neither agree nor disagree	Agree	Agree	Agree	Agree	Agree	Neither agree nor disagree	Agree	Agree	Agree	Agree	Strongly agree	Strongly agree	Neither agree nor disagree	Disagree	Neither agree nor disagree	Neither agree nor disagree	Neither agree nor disagree	Neither agree nor disagree	Neither agree nor disagree	Neither agree nor disagree	Neither agree nor disagree	Disagree	Neither agree nor disagree	Neither agree nor disagree	Neither agree nor disagree	Disagree	Neither agree nor disagree
18--40	Single	Bachelor's degree or above	Student	Below 2000	5 people and above	Suburban area	Living with parents	None	Urban resident basic medical insurance	No		Strongly agree	Strongly agree	Strongly agree	Disagree	Disagree	Disagree	Disagree	Disagree	Disagree	Strongly agree	Strongly agree	Strongly agree	Strongly agree	Strongly agree	Strongly agree	Strongly agree	Strongly agree	Strongly agree	Strongly agree	Strongly agree	Agree	Neither agree nor disagree	Strongly agree	Disagree	Strongly agree	Strongly agree	Strongly disagree	Strongly agree	Strongly agree	Strongly agree	Disagree	Disagree	Strongly agree	Agree	Agree	Strongly agree	Strongly agree	Strongly agree
41--70	Married	Below bachelor's degree	Retired	2001--4000	2 people	Urban area	Own house	None	Urban public basic medical insurance	No		Disagree	Agree	Disagree	Disagree	Agree	Strongly disagree	Disagree	Disagree	Strongly disagree	Strongly agree	Agree	Disagree	Disagree	Strongly agree	Agree	Strongly agree	Agree	Agree	Agree	Strongly agree	Disagree	Strongly agree	Strongly agree	Agree	Strongly agree	Agree	Agree	Disagree	Disagree	Disagree	Agree	Disagree	Disagree	Agree	Agree	Agree	Disagree	Agree
18--40	Single	Bachelor's degree or above	Student	Below 2000	3-4 people	Urban area	Living with parents	None	Urban resident basic medical insurance	No		Disagree	Disagree	Disagree	Strongly disagree	Neither agree nor disagree	Neither agree nor disagree	Neither agree nor disagree	Neither agree nor disagree	Neither agree nor disagree	Agree	Agree	Disagree	Neither agree nor disagree	Neither agree nor disagree	Neither agree nor disagree	Neither agree nor disagree	Neither agree nor disagree	Neither agree nor disagree	Neither agree nor disagree	Disagree	Agree	Strongly agree	Strongly agree	Agree	Agree	Neither agree nor disagree	Neither agree nor disagree	Neither agree nor disagree	Neither agree nor disagree	Neither agree nor disagree	Neither agree nor disagree	Agree	Neither agree nor disagree	Neither agree nor disagree	Neither agree nor disagree	Agree	Neither agree nor disagree	Agree
18--40	Married	Bachelor's degree or above	Hired personnel	2001--4000	5 people and above	Urban area	Living with parents	None	Urban public basic medical insurance	No		Strongly agree	Strongly agree	Strongly agree	Strongly agree	Strongly agree	Neither agree nor disagree	Disagree	Disagree	Disagree	Agree	Agree	Agree	Agree	Agree	Agree	Agree	Agree	Agree	Agree	Agree	Agree	Strongly agree	Strongly agree	Agree	Disagree	Disagree	Agree	Agree	Agree	Agree	Neither agree nor disagree	Neither agree nor disagree	Agree	Agree	Agree	Agree	Neither agree nor disagree	Agree
18--40	Single	Bachelor's degree or above	Student	Below 2000	5 people and above	Rural area	Own house	None	Fully self-funded	No		Disagree	Disagree	Disagree	Disagree	Disagree	Disagree	Disagree	Disagree	Disagree	Agree	Agree	Neither agree nor disagree	Agree	Agree	Agree	Agree	Neither agree nor disagree	Agree	Disagree	Disagree	Agree	Agree	Agree	Neither agree nor disagree	Disagree	Neither agree nor disagree	Neither agree nor disagree	Neither agree nor disagree	Neither agree nor disagree	Neither agree nor disagree	Neither agree nor disagree	Neither agree nor disagree	Neither agree nor disagree	Neither agree nor disagree	Neither agree nor disagree	Neither agree nor disagree	Neither agree nor disagree	Neither agree nor disagree
18--40	Married	Bachelor's degree or above	Freelancer	4001--6000	3-4 people	Urban area	Own house	Yes	Urban public basic medical insurance	No		Strongly disagree	Disagree	Disagree	Disagree	Disagree	Strongly disagree	Strongly disagree	Strongly disagree	Strongly disagree	Agree	Agree	Agree	Agree	Agree	Agree	Agree	Agree	Agree	Agree	Agree	Agree	Agree	Agree	Agree	Agree	Agree	Strongly disagree	Strongly agree	Disagree	Agree	Disagree	Disagree	Disagree	Disagree	Disagree	Disagree	Disagree	Disagree
18--40	Single	Bachelor's degree or above	Corporate employee	4001--6000	1 person	Urban area	Renting	None	Urban public basic medical insurance	No		Neither agree nor disagree	Neither agree nor disagree	Neither agree nor disagree	Agree	Agree	Agree	Agree	Agree	Agree	Neither agree nor disagree	Neither agree nor disagree	Neither agree nor disagree	Neither agree nor disagree	Neither agree nor disagree	Neither agree nor disagree	Neither agree nor disagree	Neither agree nor disagree	Neither agree nor disagree	Neither agree nor disagree	Neither agree nor disagree	Neither agree nor disagree	Neither agree nor disagree	Neither agree nor disagree	Neither agree nor disagree	Neither agree nor disagree	Neither agree nor disagree	Neither agree nor disagree	Neither agree nor disagree	Neither agree nor disagree	Neither agree nor disagree	Neither agree nor disagree	Neither agree nor disagree	Neither agree nor disagree	Neither agree nor disagree	Neither agree nor disagree	Neither agree nor disagree	Neither agree nor disagree	Neither agree nor disagree
41--70	Married	Below bachelor's degree	Retired	6001--8000	3-4 people	Urban area	Own house	None	Urban public basic medical insurance	No		Strongly disagree	Disagree	Strongly agree	Disagree	Agree	Strongly disagree	Strongly disagree	Strongly disagree	Strongly disagree	Agree	Agree	Agree	Agree	Strongly agree	Agree	Agree	Agree	Agree	Strongly agree	Agree	Agree	Strongly agree	Strongly agree	Neither agree nor disagree	Neither agree nor disagree	Strongly agree	Agree	Disagree	Neither agree nor disagree	Disagree	Disagree	Disagree	Disagree	Neither agree nor disagree	Agree	Neither agree nor disagree	Neither agree nor disagree	Neither agree nor disagree
41--70	Divorced	Bachelor's degree or above	Government employee	8001-10000	2 people	Urban area	Own house	None	Urban public basic medical insurance	No	12	Agree	Neither agree nor disagree	Neither agree nor disagree	Disagree	Neither agree nor disagree	Neither agree nor disagree	Disagree	Disagree	Disagree	Neither agree nor disagree	Agree	Neither agree nor disagree	Neither agree nor disagree	Neither agree nor disagree	Neither agree nor disagree	Neither agree nor disagree	Neither agree nor disagree	Neither agree nor disagree	Neither agree nor disagree	Neither agree nor disagree	Neither agree nor disagree	Neither agree nor disagree	Agree	Disagree	Disagree	Agree	Neither agree nor disagree	Neither agree nor disagree	Neither agree nor disagree	Neither agree nor disagree	Neither agree nor disagree	Disagree	Neither agree nor disagree	Neither agree nor disagree	Neither agree nor disagree	Disagree	Neither agree nor disagree	Neither agree nor disagree
18--40	Married	Below bachelor's degree	Government employee	2001--4000	3-4 people	Urban area	Own house	None	Urban public basic medical insurance	No	14	Neither agree nor disagree	Disagree	Disagree	Disagree	Disagree	Strongly disagree	Strongly disagree	Strongly disagree	Strongly disagree	Strongly agree	Agree	Strongly agree	Strongly agree	Strongly agree	Strongly agree	Strongly agree	Strongly agree	Strongly agree	Strongly agree	Agree	Agree	Strongly agree	Strongly agree	Agree	Neither agree nor disagree	Agree	Agree	Disagree	Disagree	Neither agree nor disagree	Disagree	Disagree	Disagree	Disagree	Disagree	Disagree	Disagree	Disagree
18--40	Single	Bachelor's degree or above	Government employee	6001--8000	3-4 people	Urban area	Renting	None	Urban public basic medical insurance	No	12	Agree	Agree	Strongly agree	Neither agree nor disagree	Strongly agree	Strongly disagree	Strongly disagree	Disagree	Disagree	Strongly agree	Strongly agree	Agree	Strongly agree	Strongly agree	Strongly agree	Strongly agree	Disagree	Strongly agree	Strongly agree	Strongly agree	Strongly agree	Strongly agree	Strongly agree	Strongly agree	Strongly agree	Strongly agree	Neither agree nor disagree	Neither agree nor disagree	Neither agree nor disagree	Neither agree nor disagree	Strongly disagree	Strongly disagree	Strongly disagree	Strongly disagree	Strongly disagree	Strongly disagree	Strongly disagree	Strongly disagree
18--40	Married	Bachelor's degree or above	Government employee	4001--6000	5 people and above	Urban area	Living with parents	None	Urban public basic medical insurance	No	12	Strongly agree	Agree	Agree	Disagree	Agree	Agree	Disagree	Disagree	Disagree	Disagree	Disagree	Agree	Agree	Agree	Agree	Neither agree nor disagree	Neither agree nor disagree	Agree	Agree	Agree	Agree	Strongly agree	Strongly agree	Strongly agree	Agree	Strongly agree	Disagree	Agree	Agree	Disagree	Disagree	Disagree	Agree	Disagree	Disagree	Disagree	Disagree	Disagree
18--40	Married	Below bachelor's degree	Hired personnel	2001--4000	5 people and above	Suburban area	Renting	None	Urban public basic medical insurance	No	13	Disagree	Disagree	Disagree	Disagree	Agree	Strongly disagree	Strongly disagree	Strongly disagree	Strongly disagree	Agree	Agree	Agree	Agree	Agree	Agree	Agree	Agree	Agree	Agree	Agree	Agree	Strongly agree	Agree	Agree	Agree	Agree	Disagree	Agree	Agree	Agree	Disagree	Agree	Agree	Agree	Agree	Agree	Agree	Agree
18--40	Married	Bachelor's degree or above	Hired personnel	4001--6000	3-4 people	Urban area	Own house	None	Urban public basic medical insurance	No	14	Strongly agree	Neither agree nor disagree	Agree	Agree	Agree	Disagree	Disagree	Disagree	Disagree	Strongly agree	Agree	Strongly agree	Strongly agree	Strongly agree	Strongly agree	Neither agree nor disagree	Neither agree nor disagree	Agree	Neither agree nor disagree	Neither agree nor disagree	Agree	Strongly agree	Strongly agree	Agree	Agree	Agree	Agree	Disagree	Disagree	Disagree	Neither agree nor disagree	Disagree	Neither agree nor disagree	Neither agree nor disagree	Neither agree nor disagree	Neither agree nor disagree	Neither agree nor disagree	Neither agree nor disagree
18--40	Single	Bachelor's degree or above	Student	Below 2000	5 people and above	Rural area	Living with parents	None	Urban resident basic medical insurance	No		Agree	Neither agree nor disagree	Agree	Neither agree nor disagree	Neither agree nor disagree	Strongly disagree	Strongly disagree	Disagree	Disagree	Strongly agree	Agree	Agree	Agree	Neither agree nor disagree	Agree	Agree	Neither agree nor disagree	Agree	Neither agree nor disagree	Neither agree nor disagree	Agree	Strongly agree	Strongly agree	Neither agree nor disagree	Agree	Strongly disagree	Neither agree nor disagree	Neither agree nor disagree	Neither agree nor disagree	Neither agree nor disagree	Neither agree nor disagree	Neither agree nor disagree	Neither agree nor disagree	Neither agree nor disagree	Neither agree nor disagree	Neither agree nor disagree	Agree	Neither agree nor disagree
41--70	Married	Below bachelor's degree	Hired personnel	2001--4000	3-4 people	Urban area	Living with parents	None	Urban public basic medical insurance	No		Agree	Agree	Agree	Neither agree nor disagree	Agree	Disagree	Strongly disagree	Neither agree nor disagree	Disagree	Agree	Neither agree nor disagree	Neither agree nor disagree	Neither agree nor disagree	Neither agree nor disagree	Neither agree nor disagree	Neither agree nor disagree	Neither agree nor disagree	Neither agree nor disagree	Neither agree nor disagree	Disagree	Agree	Agree	Agree	Neither agree nor disagree	Agree	Agree	Neither agree nor disagree	Neither agree nor disagree	Neither agree nor disagree	Neither agree nor disagree	Neither agree nor disagree	Neither agree nor disagree	Neither agree nor disagree	Neither agree nor disagree	Neither agree nor disagree	Neither agree nor disagree	Neither agree nor disagree	Neither agree nor disagree
18--40	Single	Below bachelor's degree	Hired personnel	2001--4000	5 people and above	Urban area	Renting	None	Urban public basic medical insurance	Yes	13	Disagree	Agree	Agree	Neither agree nor disagree	Agree	Neither agree nor disagree	Disagree	Disagree	Disagree	Neither agree nor disagree	Neither agree nor disagree	Agree	Neither agree nor disagree	Strongly agree	Strongly agree	Strongly agree	Neither agree nor disagree	Neither agree nor disagree	Neither agree nor disagree	Neither agree nor disagree	Neither agree nor disagree	Strongly agree	Strongly agree	Neither agree nor disagree	Neither agree nor disagree	Strongly agree	Neither agree nor disagree	Neither agree nor disagree	Neither agree nor disagree	Neither agree nor disagree	Neither agree nor disagree	Neither agree nor disagree	Neither agree nor disagree	Neither agree nor disagree	Neither agree nor disagree	Neither agree nor disagree	Strongly disagree	Agree
41--70	Married	Below bachelor's degree	Corporate employee	4001--6000	5 people and above	Urban area	Own house	None	Urban public basic medical insurance	No	12	Agree	Agree	Agree	Agree	Neither agree nor disagree	Disagree	Disagree	Neither agree nor disagree	Disagree	Agree	Agree	Agree	Agree	Agree	Agree	Agree	Agree	Agree	Agree	Agree	Agree	Agree	Agree	Agree	Agree	Disagree	Agree	Disagree	Disagree	Agree	Disagree	Disagree	Disagree	Disagree	Disagree	Disagree	Disagree	Agree
18--40	Single	Bachelor's degree or above	Student	Below 2000	5 people and above	Rural area	Living with parents	None	Fully self-funded	No		Neither agree nor disagree	Neither agree nor disagree	Agree	Agree	Disagree	Neither agree nor disagree	Disagree	Disagree	Disagree	Agree	Strongly agree	Strongly agree	Strongly agree	Strongly agree	Strongly agree	Strongly agree	Agree	Agree	Agree	Disagree	Agree	Strongly agree	Strongly agree	Strongly agree	Agree	Agree	Agree	Disagree	Disagree	Disagree	Disagree	Disagree	Disagree	Disagree	Disagree	Disagree	Disagree	Disagree
18--40	Married	Below bachelor's degree	Hired personnel	Below 2000	5 people and above	Rural area	Living with parents	None	Urban public basic medical insurance	No	13	Agree	Strongly agree	Strongly agree	Strongly agree	Strongly agree	Neither agree nor disagree	Neither agree nor disagree	Neither agree nor disagree	Neither agree nor disagree	Agree	Agree	Agree	Agree	Agree	Agree	Agree	Agree	Agree	Agree	Agree	Agree	Strongly agree	Agree	Agree	Agree	Agree	Disagree	Agree	Disagree	Disagree	Disagree	Disagree	Disagree	Disagree	Agree	Disagree	Disagree	Disagree
41--70	Divorced	Bachelor's degree or above	Retired	8001-10000	2 people	Suburban area	Own house	None	Urban public basic medical insurance	No	14	Disagree	Disagree	Disagree	Disagree	Agree	Disagree	Disagree	Disagree	Disagree	Disagree	Disagree	Agree	Disagree	Agree	Agree	Agree	Agree	Strongly agree	Agree	Agree	Agree	Agree	Agree	Agree	Agree	Agree	Agree	Disagree	Disagree	Disagree	Disagree	Disagree	Disagree	Disagree	Disagree	Disagree	Disagree	Disagree
18--40	Single	Bachelor's degree or above	Student	Below 2000	5 people and above	Rural area	Renting	None	Urban resident basic medical insurance	No		Agree	Agree	Agree	Disagree	Neither agree nor disagree	Neither agree nor disagree	Neither agree nor disagree	Neither agree nor disagree	Neither agree nor disagree	Agree	Agree	Agree	Agree	Agree	Agree	Agree	Agree	Agree	Agree	Agree	Agree	Agree	Agree	Agree	Neither agree nor disagree	Neither agree nor disagree	Neither agree nor disagree	Disagree	Neither agree nor disagree	Neither agree nor disagree	Neither agree nor disagree	Neither agree nor disagree	Neither agree nor disagree	Neither agree nor disagree	Neither agree nor disagree	Neither agree nor disagree	Neither agree nor disagree	Neither agree nor disagree
41--70	Divorced	Below bachelor's degree	Corporate employee	4001--6000	3-4 people	Urban area	Own house	None	Urban public basic medical insurance	No	15	Agree	Neither agree nor disagree	Neither agree nor disagree	Disagree	Agree	Disagree	Disagree	Disagree	Disagree	Agree	Agree	Agree	Agree	Agree	Agree	Agree	Agree	Agree	Agree	Agree	Agree	Strongly agree	Strongly agree	Neither agree nor disagree	Agree	Agree	Agree	Disagree	Disagree	Disagree	Disagree	Disagree	Disagree	Disagree	Disagree	Disagree	Disagree	Disagree
18--40	Married	Bachelor's degree or above	Government employee	6001--8000	3-4 people	Urban area	Own house	None	Urban public basic medical insurance	No		Neither agree nor disagree	Strongly agree	Strongly agree	Strongly agree	Strongly agree	Disagree	Agree	Strongly agree	Strongly agree	Strongly agree	Strongly agree	Agree	Agree	Agree	Agree	Agree	Strongly agree	Strongly agree	Strongly agree	Strongly agree	Neither agree nor disagree	Neither agree nor disagree	Agree	Disagree	Disagree	Disagree	Strongly disagree	Strongly agree	Strongly agree	Strongly agree	Neither agree nor disagree	Strongly agree	Strongly agree	Neither agree nor disagree	Disagree	Strongly disagree	Strongly disagree	Disagree
18--40	Single	Bachelor's degree or above	Government employee	Above 10001	3-4 people	Urban area	Own house	None	Urban public basic medical insurance	No	13	Agree	Agree	Agree	Neither agree nor disagree	Neither agree nor disagree	Disagree	Disagree	Disagree	Disagree	Strongly agree	Strongly agree	Strongly agree	Strongly agree	Strongly agree	Strongly agree	Strongly agree	Strongly agree	Strongly agree	Strongly agree	Neither agree nor disagree	Strongly agree	Strongly agree	Strongly agree	Neither agree nor disagree	Strongly disagree	Strongly agree	Neither agree nor disagree	Agree	Neither agree nor disagree	Agree	Disagree	Disagree	Neither agree nor disagree	Neither agree nor disagree	Neither agree nor disagree	Disagree	Disagree	Neither agree nor disagree
41--70	Married	Below bachelor's degree	Retired	4001--6000	5 people and above	Urban area	Own house	None	Urban public basic medical insurance	No		Agree	Agree	Agree	Neither agree nor disagree	Agree	Disagree	Disagree	Disagree	Disagree	Agree	Agree	Agree	Agree	Agree	Agree	Agree	Agree	Agree	Agree	Agree	Agree	Strongly agree	Agree	Agree	Agree	Agree	Neither agree nor disagree	Disagree	Agree	Disagree	Disagree	Disagree	Agree	Agree	Agree	Agree	Disagree	Agree
41--70	Married	Below bachelor's degree	Retired	2001--4000	3-4 people	Urban area	Own house	None	Urban public basic medical insurance	No	11	Neither agree nor disagree	Neither agree nor disagree	Neither agree nor disagree	Disagree	Agree	Disagree	Disagree	Disagree	Neither agree nor disagree	Neither agree nor disagree	Agree	Agree	Agree	Agree	Agree	Neither agree nor disagree	Neither agree nor disagree	Agree	Agree	Strongly agree	Agree	Strongly agree	Strongly agree	Strongly agree	Neither agree nor disagree	Neither agree nor disagree	Disagree	Agree	Agree	Disagree	Disagree	Disagree	Agree	Agree	Agree	Agree	Neither agree nor disagree	Neither agree nor disagree
18--40	Single	Bachelor's degree or above	Student	Below 2000	5 people and above	Rural area	Living with parents	None	Urban resident basic medical insurance	No	12	Disagree	Strongly disagree	Disagree	Disagree	Disagree	Strongly disagree	Strongly disagree	Strongly disagree	Strongly disagree	Agree	Agree	Agree	Agree	Agree	Agree	Agree	Agree	Agree	Agree	Agree	Agree	Agree	Neither agree nor disagree	Strongly agree	Agree	Agree	Disagree	Agree	Agree	Agree	Agree	Agree	Agree	Agree	Neither agree nor disagree	Agree	Disagree	Neither agree nor disagree
18--40	Married	Below bachelor's degree	Business and service industry personnel	6001--8000	5 people and above	Suburban area	Own house	Yes	Fully self-funded	No	12	Disagree	Disagree	Agree	Disagree	Disagree	Disagree	Disagree	Disagree	Disagree	Agree	Agree	Strongly agree	Strongly agree	Strongly agree	Strongly agree	Strongly agree	Strongly agree	Strongly agree	Strongly agree	Strongly agree	Strongly agree	Strongly agree	Strongly agree	Strongly agree	Strongly agree	Strongly agree	Neither agree nor disagree	Neither agree nor disagree	Disagree	Neither agree nor disagree	Neither agree nor disagree	Neither agree nor disagree	Neither agree nor disagree	Neither agree nor disagree	Neither agree nor disagree	Neither agree nor disagree	Neither agree nor disagree	Neither agree nor disagree
18--40	Single	Below bachelor's degree	Hired personnel	2001--4000	5 people and above	Urban area	Own house	None	Urban public basic medical insurance	No		Strongly agree	Strongly agree	Strongly agree	Strongly agree	Strongly agree	Strongly agree	Agree	Strongly agree	Agree	Agree	Strongly agree	Strongly agree	Strongly agree	Strongly agree	Strongly agree	Strongly agree	Strongly agree	Neither agree nor disagree	Strongly agree	Strongly agree	Neither agree nor disagree	Neither agree nor disagree	Strongly agree	Strongly agree	Strongly agree	Strongly agree	Strongly disagree	Neither agree nor disagree	Strongly agree	Strongly agree	Strongly agree	Strongly agree	Strongly agree	Strongly agree	Strongly agree	Strongly agree	Strongly agree	Strongly agree
41--70	Divorced	Below bachelor's degree	Corporate employee	4001--6000	3-4 people	Urban area	Own house	None	Urban public basic medical insurance	No		Agree	Neither agree nor disagree	Strongly agree	Neither agree nor disagree	Neither agree nor disagree	Disagree	Disagree	Neither agree nor disagree	Neither agree nor disagree	Neither agree nor disagree	Neither agree nor disagree	Neither agree nor disagree	Neither agree nor disagree	Neither agree nor disagree	Neither agree nor disagree	Neither agree nor disagree	Neither agree nor disagree	Neither agree nor disagree	Neither agree nor disagree	Neither agree nor disagree	Neither agree nor disagree	Neither agree nor disagree	Neither agree nor disagree	Neither agree nor disagree	Agree	Neither agree nor disagree	Neither agree nor disagree	Neither agree nor disagree	Neither agree nor disagree	Neither agree nor disagree	Neither agree nor disagree	Neither agree nor disagree	Neither agree nor disagree	Neither agree nor disagree	Neither agree nor disagree	Neither agree nor disagree	Neither agree nor disagree	Neither agree nor disagree
18--40	Married	Below bachelor's degree	Other	Below 2000	3-4 people	Suburban area	Renting	None	Urban resident basic medical insurance	No	12	Agree	Agree	Agree	Neither agree nor disagree	Agree	Disagree	Disagree	Disagree	Disagree	Agree	Disagree	Agree	Disagree	Neither agree nor disagree	Neither agree nor disagree	Neither agree nor disagree	Neither agree nor disagree	Neither agree nor disagree	Neither agree nor disagree	Neither agree nor disagree	Neither agree nor disagree	Neither agree nor disagree	Neither agree nor disagree	Neither agree nor disagree	Neither agree nor disagree	Neither agree nor disagree	Neither agree nor disagree	Neither agree nor disagree	Neither agree nor disagree	Neither agree nor disagree	Neither agree nor disagree	Neither agree nor disagree	Neither agree nor disagree	Neither agree nor disagree	Neither agree nor disagree	Neither agree nor disagree	Neither agree nor disagree	Neither agree nor disagree
41--70	Married	Below bachelor's degree	Hired personnel	2001--4000	5 people and above	Urban area	Living with parents	None	Urban public basic medical insurance	No	15	Disagree	Disagree	Disagree	Disagree	Disagree	Disagree	Disagree	Disagree	Disagree	Disagree	Disagree	Neither agree nor disagree	Neither agree nor disagree	Agree	Strongly agree	Agree	Agree	Agree	Agree	Agree	Agree	Agree	Agree	Agree	Agree	Strongly agree	Agree	Disagree	Disagree	Disagree	Disagree	Disagree	Disagree	Disagree	Disagree	Disagree	Disagree	Disagree
18--40	Single	Bachelor's degree or above	Corporate employee	4001--6000	5 people and above	Urban area	Living with parents	None	Urban public basic medical insurance	No		Strongly agree	Strongly agree	Strongly agree	Strongly disagree	Strongly disagree	Strongly disagree	Strongly disagree	Strongly disagree	Strongly disagree	Strongly agree	Strongly agree	Strongly disagree	Strongly agree	Agree	Strongly agree	Strongly agree	Strongly agree	Strongly agree	Strongly agree	Strongly agree	Strongly agree	Strongly agree	Strongly agree	Strongly agree	Strongly agree	Strongly agree	Strongly disagree	Strongly disagree	Strongly disagree	Strongly disagree	Strongly disagree	Strongly disagree	Strongly disagree	Strongly disagree	Strongly disagree	Strongly disagree	Strongly disagree	Strongly disagree
18--40	Married	Bachelor's degree or above	Other	Below 2000	3-4 people	Urban area	Own house	None	Urban public basic medical insurance	No	13	Strongly agree	Agree	Agree	Strongly disagree	Neither agree nor disagree	Strongly disagree	Strongly disagree	Strongly disagree	Strongly disagree	Strongly agree	Agree	Strongly agree	Agree	Agree	Agree	Agree	Agree	Strongly agree	Agree	Agree	Agree	Strongly agree	Strongly agree	Agree	Disagree	Strongly agree	Strongly agree	Disagree	Disagree	Disagree	Disagree	Disagree	Disagree	Disagree	Disagree	Disagree	Disagree	Disagree
18--40	Single	Bachelor's degree or above	Government employee	4001--6000	3-4 people	Suburban area	Own house	None	Urban public basic medical insurance	No		Strongly disagree	Agree	Strongly disagree	Strongly disagree	Strongly disagree	Strongly disagree	Strongly disagree	Strongly disagree	Strongly disagree	Strongly disagree	Strongly disagree	Strongly disagree	Strongly disagree	Strongly disagree	Strongly disagree	Strongly disagree	Strongly disagree	Strongly disagree	Strongly disagree	Strongly disagree	Strongly disagree	Strongly disagree	Strongly disagree	Strongly disagree	Strongly disagree	Strongly disagree	Strongly agree	Strongly disagree	Strongly disagree	Strongly disagree	Strongly disagree	Strongly disagree	Strongly disagree	Strongly disagree	Strongly disagree	Strongly disagree	Strongly disagree	Strongly disagree
18--40	Single	Bachelor's degree or above	Freelancer	8001-10000	3-4 people	Urban area	Own house	None	Urban public basic medical insurance	No	14	Disagree	Disagree	Agree	Disagree	Agree	Disagree	Disagree	Disagree	Neither agree nor disagree	Agree	Agree	Agree	Agree	Agree	Agree	Agree	Agree	Agree	Agree	Agree	Agree	Strongly agree	Strongly agree	Agree	Agree	Agree	Disagree	Disagree	Disagree	Disagree	Disagree	Strongly disagree	Disagree	Disagree	Disagree	Agree	Disagree	Disagree
18--40	Single	Bachelor's degree or above	Corporate employee	6001--8000	5 people and above	Urban area	Own house	None	Urban public basic medical insurance	No		Neither agree nor disagree	Neither agree nor disagree	Neither agree nor disagree	Neither agree nor disagree	Neither agree nor disagree	Neither agree nor disagree	Neither agree nor disagree	Neither agree nor disagree	Neither agree nor disagree	Neither agree nor disagree	Neither agree nor disagree	Neither agree nor disagree	Neither agree nor disagree	Neither agree nor disagree	Neither agree nor disagree	Neither agree nor disagree	Neither agree nor disagree	Neither agree nor disagree	Neither agree nor disagree	Neither agree nor disagree	Neither agree nor disagree	Neither agree nor disagree	Neither agree nor disagree	Neither agree nor disagree	Neither agree nor disagree	Neither agree nor disagree	Neither agree nor disagree	Neither agree nor disagree	Neither agree nor disagree	Neither agree nor disagree	Neither agree nor disagree	Neither agree nor disagree	Neither agree nor disagree	Neither agree nor disagree	Neither agree nor disagree	Neither agree nor disagree	Neither agree nor disagree	Neither agree nor disagree
41--70	Married	Below bachelor's degree	Hired personnel	2001--4000	3-4 people	Urban area	Own house	None	Urban public basic medical insurance	No		Neither agree nor disagree	Neither agree nor disagree	Neither agree nor disagree	Disagree	Neither agree nor disagree	Neither agree nor disagree	Disagree	Neither agree nor disagree	Disagree	Neither agree nor disagree	Neither agree nor disagree	Strongly agree	Neither agree nor disagree	Strongly agree	Strongly agree	Strongly agree	Strongly agree	Strongly agree	Strongly agree	Strongly agree	Strongly agree	Strongly agree	Strongly agree	Strongly agree	Strongly agree	Strongly agree	Strongly disagree	Strongly agree	Neither agree nor disagree	Neither agree nor disagree	Disagree	Neither agree nor disagree	Neither agree nor disagree	Neither agree nor disagree	Neither agree nor disagree	Neither agree nor disagree	Disagree	Neither agree nor disagree
18--40	Single	Bachelor's degree or above	Student	Below 2000	3-4 people	Urban area	Living with parents	None	Urban resident basic medical insurance	No		Disagree	Disagree	Neither agree nor disagree	Disagree	Agree	Disagree	Disagree	Disagree	Disagree	Agree	Agree	Agree	Neither agree nor disagree	Agree	Agree	Agree	Agree	Agree	Agree	Disagree	Agree	Strongly agree	Strongly agree	Agree	Disagree	Disagree	Neither agree nor disagree	Disagree	Disagree	Strongly agree	Neither agree nor disagree	Disagree	Disagree	Disagree	Disagree	Agree	Disagree	Agree
41--70	Married	Below bachelor's degree	Corporate employee	4001--6000	3-4 people	Urban area	Own house	None	Urban public basic medical insurance	No	13	Agree	Agree	Agree	Disagree	Disagree	Disagree	Disagree	Disagree	Disagree	Agree	Agree	Agree	Agree	Agree	Agree	Agree	Neither agree nor disagree	Agree	Agree	Agree	Agree	Strongly agree	Strongly agree	Agree	Agree	Agree	Agree	Agree	Disagree	Neither agree nor disagree	Disagree	Neither agree nor disagree	Neither agree nor disagree	Neither agree nor disagree	Disagree	Agree	Agree	Neither agree nor disagree
18--40	Married	Below bachelor's degree	Freelancer	2001--4000	5 people and above	Suburban area	Living with parents	None	Urban public basic medical insurance	No	12	Neither agree nor disagree	Neither agree nor disagree	Neither agree nor disagree	Disagree	Disagree	Strongly disagree	Strongly disagree	Strongly disagree	Strongly disagree	Agree	Disagree	Agree	Agree	Agree	Agree	Strongly agree	Neither agree nor disagree	Agree	Agree	Agree	Agree	Strongly agree	Strongly agree	Strongly agree	Agree	Strongly agree	Agree	Disagree	Disagree	Disagree	Disagree	Disagree	Disagree	Disagree	Disagree	Disagree	Disagree	Disagree
18--40	Single	Bachelor's degree or above	Hired personnel	2001--4000	5 people and above	Urban area	Living with parents	None	Urban public basic medical insurance	No	13	Agree	Agree	Agree	Neither agree nor disagree	Agree	Disagree	Disagree	Disagree	Disagree	Agree	Agree	Agree	Agree	Agree	Neither agree nor disagree	Disagree	Agree	Agree	Agree	Agree	Agree	Agree	Agree	Disagree	Disagree	Disagree	Neither agree nor disagree	Disagree	Neither agree nor disagree	Disagree	Disagree	Disagree	Agree	Agree	Neither agree nor disagree	Disagree	Neither agree nor disagree	Agree
41--70	Married	Bachelor's degree or above	Corporate employee	4001--6000	3-4 people	Urban area	Own house	Yes	Urban public basic medical insurance	No		Agree	Agree	Neither agree nor disagree	Strongly disagree	Disagree	Strongly disagree	Strongly disagree	Strongly disagree	Strongly disagree	Agree	Agree	Agree	Agree	Agree	Agree	Agree	Agree	Agree	Neither agree nor disagree	Disagree	Agree	Strongly agree	Strongly agree	Agree	Neither agree nor disagree	Strongly agree	Agree	Disagree	Disagree	Disagree	Disagree	Disagree	Disagree	Disagree	Disagree	Disagree	Disagree	Neither agree nor disagree
18--40	Single	Bachelor's degree or above	Student	Below 2000	3-4 people	Urban area	Living with parents	None	Urban resident basic medical insurance	No	13	Disagree	Disagree	Disagree	Disagree	Disagree	Disagree	Disagree	Disagree	Disagree	Agree	Agree	Agree	Neither agree nor disagree	Neither agree nor disagree	Agree	Agree	Neither agree nor disagree	Agree	Neither agree nor disagree	Agree	Neither agree nor disagree	Agree	Agree	Agree	Disagree	Disagree	Neither agree nor disagree	Neither agree nor disagree	Neither agree nor disagree	Agree	Agree	Neither agree nor disagree	Disagree	Disagree	Disagree	Agree	Disagree	Agree
18--40	Married	Bachelor's degree or above	Freelancer	4001--6000	5 people and above	Urban area	Own house	None	Urban resident basic medical insurance	No		Strongly disagree	Disagree	Neither agree nor disagree	Disagree	Neither agree nor disagree	Neither agree nor disagree	Neither agree nor disagree	Neither agree nor disagree	Neither agree nor disagree	Strongly agree	Strongly agree	Strongly agree	Strongly agree	Strongly agree	Strongly agree	Strongly agree	Strongly agree	Strongly agree	Strongly agree	Strongly agree	Strongly agree	Strongly agree	Strongly agree	Neither agree nor disagree	Disagree	Strongly agree	Agree	Neither agree nor disagree	Neither agree nor disagree	Strongly disagree	Agree	Disagree	Disagree	Disagree	Agree	Agree	Disagree	Disagree
18--40	Married	Bachelor's degree or above	Government employee	4001--6000	2 people	Urban area	Own house	None	Urban public basic medical insurance	No	14	Strongly agree	Disagree	Strongly agree	Disagree	Strongly agree	Disagree	Disagree	Disagree	Disagree	Disagree	Disagree	Agree	Strongly agree	Strongly agree	Strongly agree	Strongly agree	Strongly agree	Strongly agree	Strongly agree	Strongly agree	Strongly agree	Strongly agree	Strongly agree	Strongly agree	Strongly agree	Strongly agree	Agree	Disagree	Agree	Agree	Agree	Agree	Strongly agree	Agree	Strongly agree	Strongly agree	Strongly agree	Agree
18--40	Single	Bachelor's degree or above	Other	Above 10001	3-4 people	Urban area	Own house	None	Urban public basic medical insurance	No	13	Neither agree nor disagree	Agree	Agree	Neither agree nor disagree	Neither agree nor disagree	Disagree	Disagree	Neither agree nor disagree	Neither agree nor disagree	Agree	Neither agree nor disagree	Neither agree nor disagree	Neither agree nor disagree	Agree	Neither agree nor disagree	Agree	Neither agree nor disagree	Agree	Agree	Neither agree nor disagree	Neither agree nor disagree	Strongly agree	Strongly agree	Strongly agree	Neither agree nor disagree	Agree	Neither agree nor disagree	Neither agree nor disagree	Disagree	Disagree	Disagree	Disagree	Disagree	Disagree	Disagree	Disagree	Disagree	Disagree
18--40	Single	Bachelor's degree or above	Student	Below 2000	3-4 people	Suburban area	Living with parents	None	Urban resident basic medical insurance	No		Neither agree nor disagree	Agree	Agree	Neither agree nor disagree	Neither agree nor disagree	Neither agree nor disagree	Neither agree nor disagree	Disagree	Disagree	Strongly agree	Neither agree nor disagree	Agree	Agree	Agree	Agree	Agree	Agree	Strongly agree	Strongly agree	Strongly agree	Strongly agree	Strongly agree	Strongly agree	Disagree	Strongly disagree	Strongly disagree	Strongly agree	Strongly disagree	Strongly disagree	Disagree	Disagree	Neither agree nor disagree	Neither agree nor disagree	Agree	Agree	Agree	Strongly disagree	Agree
18--40	Married	Bachelor's degree or above	Government employee	4001--6000	3-4 people	Urban area	Renting	None	Urban public basic medical insurance	No	14	Strongly agree	Strongly agree	Strongly agree	Neither agree nor disagree	Strongly agree	Agree	Agree	Agree	Neither agree nor disagree	Neither agree nor disagree	Neither agree nor disagree	Neither agree nor disagree	Neither agree nor disagree	Strongly agree	Strongly agree	Strongly agree	Neither agree nor disagree	Neither agree nor disagree	Neither agree nor disagree	Neither agree nor disagree	Neither agree nor disagree	Strongly agree	Strongly agree	Strongly agree	Agree	Strongly agree	Neither agree nor disagree	Neither agree nor disagree	Neither agree nor disagree	Neither agree nor disagree	Neither agree nor disagree	Neither agree nor disagree	Strongly agree	Strongly agree	Strongly agree	Strongly agree	Neither agree nor disagree	Neither agree nor disagree
41--70	Single	Bachelor's degree or above	Freelancer	Below 2000	2 people	Urban area	Living with parents	Yes	Urban resident basic medical insurance	No	13	Neither agree nor disagree	Neither agree nor disagree	Neither agree nor disagree	Neither agree nor disagree	Neither agree nor disagree	Neither agree nor disagree	Neither agree nor disagree	Neither agree nor disagree	Neither agree nor disagree	Neither agree nor disagree	Neither agree nor disagree	Neither agree nor disagree	Neither agree nor disagree	Neither agree nor disagree	Neither agree nor disagree	Neither agree nor disagree	Neither agree nor disagree	Neither agree nor disagree	Neither agree nor disagree	Neither agree nor disagree	Neither agree nor disagree	Neither agree nor disagree	Neither agree nor disagree	Neither agree nor disagree	Neither agree nor disagree	Neither agree nor disagree	Neither agree nor disagree	Neither agree nor disagree	Neither agree nor disagree	Neither agree nor disagree	Neither agree nor disagree	Neither agree nor disagree	Neither agree nor disagree	Neither agree nor disagree		Neither agree nor disagree	Neither agree nor disagree	Neither agree nor disagree
18--40	Single	Bachelor's degree or above	Student	Below 2000	3-4 people	Suburban area	Living with parents	None	Fully self-funded	No		Neither agree nor disagree	Neither agree nor disagree	Neither agree nor disagree	Neither agree nor disagree	Agree	Strongly disagree	Strongly disagree	Strongly disagree	Strongly disagree	Agree	Neither agree nor disagree	Neither agree nor disagree	Neither agree nor disagree	Neither agree nor disagree	Neither agree nor disagree	Neither agree nor disagree	Neither agree nor disagree	Neither agree nor disagree	Neither agree nor disagree	Neither agree nor disagree	Neither agree nor disagree	Agree	Agree	Agree	Neither agree nor disagree	Neither agree nor disagree	Neither agree nor disagree	Neither agree nor disagree	Neither agree nor disagree	Neither agree nor disagree	Neither agree nor disagree	Neither agree nor disagree	Neither agree nor disagree	Neither agree nor disagree	Neither agree nor disagree	Neither agree nor disagree	Neither agree nor disagree	Neither agree nor disagree
18--40	Single	Bachelor's degree or above	Student	Below 2000	5 people and above	Urban area	Living with parents	None	Fully self-funded	No	15	Disagree	Disagree	Agree	Disagree	Disagree	Disagree	Disagree	Disagree	Disagree	Strongly agree	Agree	Strongly agree	Agree	Agree	Agree	Agree	Neither agree nor disagree	Agree	Agree	Disagree	Agree	Agree	Agree	Neither agree nor disagree	Disagree	Disagree	Agree	Disagree	Agree	Agree	Agree	Disagree	Disagree	Disagree	Disagree	Disagree	Agree	Agree
41--70	Married	Below bachelor's degree	Corporate employee	4001--6000	3-4 people	Rural area	Own house	None	Urban public basic medical insurance	No	11	Neither agree nor disagree	Disagree	Agree	Agree	Neither agree nor disagree	Disagree	Disagree	Disagree	Neither agree nor disagree	Neither agree nor disagree	Disagree	Disagree	Disagree	Neither agree nor disagree	Neither agree nor disagree	Neither agree nor disagree	Disagree	Neither agree nor disagree	Neither agree nor disagree	Neither agree nor disagree	Agree	Agree	Agree	Agree	Agree	Agree	Agree	Disagree	Disagree	Disagree	Disagree	Disagree	Disagree	Disagree	Disagree	Disagree	Disagree	Disagree
18--40	Single	Bachelor's degree or above	Student	Below 2000	5 people and above	Rural area	Living with parents	None	Urban resident basic medical insurance	No		Neither agree nor disagree	Neither agree nor disagree	Disagree	Disagree	Disagree	Strongly disagree	Strongly disagree	Strongly disagree	Strongly disagree	Agree	Neither agree nor disagree	Agree	Agree	Agree	Neither agree nor disagree	Neither agree nor disagree	Neither agree nor disagree	Neither agree nor disagree	Neither agree nor disagree	Neither agree nor disagree	Neither agree nor disagree	Neither agree nor disagree	Neither agree nor disagree	Agree	Neither agree nor disagree	Neither agree nor disagree	Neither agree nor disagree	Neither agree nor disagree	Neither agree nor disagree	Neither agree nor disagree	Neither agree nor disagree	Neither agree nor disagree	Neither agree nor disagree	Neither agree nor disagree	Neither agree nor disagree	Neither agree nor disagree	Neither agree nor disagree	Neither agree nor disagree
41--70	Married	Bachelor's degree or above	Government employee	6001--8000	3-4 people	Urban area	Own house	None	Urban public basic medical insurance	No	14	Strongly agree	Agree	Neither agree nor disagree	Agree	Agree	Neither agree nor disagree	Neither agree nor disagree	Neither agree nor disagree	Neither agree nor disagree	Strongly agree	Agree	Strongly agree	Strongly agree	Agree	Agree	Agree	Agree	Agree	Agree	Agree	Agree	Strongly agree	Strongly agree	Disagree	Neither agree nor disagree	Agree	Neither agree nor disagree	Agree	Agree	Neither agree nor disagree	Agree	Agree	Neither agree nor disagree	Neither agree nor disagree	Neither agree nor disagree	Neither agree nor disagree	Neither agree nor disagree	Agree
18--40	Single	Below bachelor's degree	Government employee	4001--6000	2 people	Urban area	Living with parents	None	Urban public basic medical insurance	No	13	Neither agree nor disagree	Strongly agree	Neither agree nor disagree	Strongly agree	Strongly agree	Strongly disagree	Neither agree nor disagree	Strongly disagree	Strongly agree	Strongly disagree	Strongly agree	Neither agree nor disagree	Strongly agree	Strongly agree	Strongly disagree	Neither agree nor disagree	Neither agree nor disagree	Strongly agree	Strongly agree	Strongly agree	Strongly agree	Strongly agree	Strongly agree	Neither agree nor disagree	Strongly disagree	Strongly agree	Strongly disagree	Strongly agree	Neither agree nor disagree	Neither agree nor disagree	Strongly disagree	Neither agree nor disagree	Strongly agree	Strongly agree	Strongly agree	Neither agree nor disagree	Agree	Agree
41--70	Married	Below bachelor's degree	Corporate employee	4001--6000	5 people and above	Urban area	Living with parents	Yes	Urban public basic medical insurance	No	14	Neither agree nor disagree	Neither agree nor disagree	Agree	Neither agree nor disagree	Agree	Neither agree nor disagree	Disagree	Disagree	Disagree	Neither agree nor disagree	Neither agree nor disagree	Agree	Agree	Agree	Agree	Agree	Neither agree nor disagree	Neither agree nor disagree	Neither agree nor disagree	Neither agree nor disagree	Neither agree nor disagree	Neither agree nor disagree	Neither agree nor disagree	Neither agree nor disagree	Neither agree nor disagree	Agree	Neither agree nor disagree	Neither agree nor disagree	Neither agree nor disagree	Neither agree nor disagree	Neither agree nor disagree	Neither agree nor disagree	Neither agree nor disagree	Neither agree nor disagree	Neither agree nor disagree	Neither agree nor disagree	Neither agree nor disagree	Neither agree nor disagree
18--40	Married	Below bachelor's degree	Hired personnel	2001--4000	5 people and above	Urban area	Own house	None	Urban public basic medical insurance	No	15	Neither agree nor disagree	Disagree	Neither agree nor disagree	Neither agree nor disagree	Disagree	Disagree	Disagree	Disagree	Disagree	Agree	Agree	Agree	Agree	Agree	Agree	Agree	Agree	Agree	Neither agree nor disagree	Disagree	Disagree	Agree	Agree	Agree	Neither agree nor disagree	Strongly agree	Disagree	Agree	Neither agree nor disagree	Disagree	Disagree	Disagree	Disagree	Disagree	Disagree	Disagree	Disagree	Disagree
18--40	Single	Bachelor's degree or above	Government employee	4001--6000	5 people and above	Suburban area	Living with parents	None	Urban public basic medical insurance	No	14	Agree	Strongly agree	Strongly agree	Strongly agree	Strongly agree	Strongly disagree	Strongly disagree	Strongly disagree	Strongly disagree	Strongly agree	Strongly agree	Strongly agree	Strongly agree	Strongly agree	Strongly agree	Strongly agree	Strongly agree	Strongly agree	Strongly disagree	Strongly disagree	Strongly agree	Strongly agree	Strongly agree	Neither agree nor disagree	Disagree	Strongly agree	Agree	Disagree	Neither agree nor disagree	Neither agree nor disagree	Disagree	Disagree	Disagree	Strongly disagree	Strongly disagree	Strongly disagree	Strongly disagree	Strongly disagree
41--70	Married	Below bachelor's degree	Hired personnel	2001--4000	3-4 people	Urban area	Own house	None	Urban public basic medical insurance	No		Agree	Neither agree nor disagree	Disagree	Disagree	Neither agree nor disagree	Strongly disagree	Strongly disagree	Disagree	Strongly disagree	Strongly agree	Agree	Agree	Agree	Agree	Agree	Disagree	Agree	Agree	Agree	Agree	Agree	Strongly agree	Agree	Agree	Agree	Agree	Disagree	Disagree	Agree	Disagree	Disagree	Disagree	Disagree	Disagree	Agree	Disagree	Disagree	Agree
41--70	Married	Below bachelor's degree	Retired	4001--6000	3-4 people	Urban area	Own house	None	Urban public basic medical insurance	No		Agree	Neither agree nor disagree	Agree	Disagree	Disagree	Disagree	Neither agree nor disagree	Disagree	Disagree	Agree	Agree	Agree	Agree	Agree	Agree	Neither agree nor disagree	Neither agree nor disagree	Agree	Agree	Agree	Agree	Strongly agree	Strongly agree	Agree	Strongly agree	Strongly agree	Agree	Disagree	Disagree	Disagree	Disagree	Disagree	Disagree	Disagree	Disagree	Disagree	Disagree	Neither agree nor disagree
18--40	Single	Bachelor's degree or above	Student	Below 2000	5 people and above	Urban area	Living with parents	None	Fully self-funded	No	14	Disagree	Disagree	Agree	Disagree	Disagree	Disagree	Disagree	Disagree	Disagree	Disagree	Agree	Agree	Agree	Agree	Agree	Agree	Agree	Agree	Agree	Agree	Agree	Agree	Agree	Agree	Agree	Agree	Disagree	Agree	Agree	Agree	Agree	Agree	Agree	Agree	Agree	Agree	Agree	Agree
41--70	Married	Below bachelor's degree	Freelancer	2001--4000	3-4 people	Urban area	Own house	None	Urban public basic medical insurance	No		Agree	Agree	Agree	Disagree	Disagree	Disagree	Disagree	Disagree	Disagree	Agree	Agree	Agree	Agree	Agree	Agree	Agree	Agree	Agree	Agree	Agree	Agree	Agree	Agree	Agree	Agree	Disagree	Disagree	Agree	Agree	Agree	Agree	Agree	Agree	Agree	Agree	Agree	Agree	Agree
18--40	Divorced	Bachelor's degree or above	Government employee	6001--8000	3-4 people	Urban area	Own house	None	Urban public basic medical insurance	No		Disagree	Disagree	Disagree	Disagree	Disagree	Disagree	Disagree	Disagree	Disagree	Strongly agree	Strongly agree	Strongly agree	Strongly agree	Strongly agree	Strongly agree	Strongly agree	Strongly agree	Strongly agree	Strongly agree	Agree	Strongly agree	Strongly agree	Strongly agree	Neither agree nor disagree	Disagree	Strongly agree	Neither agree nor disagree	Disagree	Disagree	Disagree	Disagree	Strongly disagree	Disagree	Disagree	Disagree	Disagree	Disagree	Disagree
18--40	Single	Bachelor's degree or above	Student	Below 2000	5 people and above	Rural area	Living with parents	None	Urban resident basic medical insurance	No	12	Neither agree nor disagree	Disagree	Agree	Neither agree nor disagree	Agree	Neither agree nor disagree	Neither agree nor disagree	Neither agree nor disagree	Neither agree nor disagree	Agree	Agree	Agree	Strongly agree	Agree	Agree	Agree	Neither agree nor disagree	Neither agree nor disagree	Agree	Neither agree nor disagree	Neither agree nor disagree	Strongly agree	Strongly agree	Neither agree nor disagree	Neither agree nor disagree	Agree	Neither agree nor disagree	Neither agree nor disagree	Neither agree nor disagree	Neither agree nor disagree	Disagree	Disagree	Agree	Agree	Agree	Disagree	Neither agree nor disagree	Neither agree nor disagree
18--40	Married	Bachelor's degree or above	Other	4001--6000	2 people	Urban area	Own house	None	Urban public basic medical insurance	No		Disagree	Disagree	Disagree	Disagree	Disagree	Disagree	Disagree	Disagree	Disagree	Neither agree nor disagree	Disagree	Disagree	Disagree	Neither agree nor disagree	Neither agree nor disagree	Neither agree nor disagree	Neither agree nor disagree	Neither agree nor disagree	Neither agree nor disagree	Neither agree nor disagree	Neither agree nor disagree	Strongly agree	Strongly agree	Neither agree nor disagree	Strongly agree	Neither agree nor disagree	Neither agree nor disagree	Neither agree nor disagree	Neither agree nor disagree	Neither agree nor disagree	Disagree	Disagree	Disagree	Disagree	Disagree	Disagree	Neither agree nor disagree	Neither agree nor disagree
41--70	Married	Below bachelor's degree	Retired	Below 2000	5 people and above	Suburban area	Own house	None	Urban public basic medical insurance	No	15	Neither agree nor disagree	Disagree	Neither agree nor disagree	Neither agree nor disagree	Disagree	Disagree	Disagree	Disagree	Disagree	Agree	Agree	Agree	Agree	Agree	Agree	Agree	Agree	Agree	Neither agree nor disagree	Disagree	Disagree	Agree	Agree	Agree	Neither agree nor disagree	Strongly agree	Disagree	Agree	Neither agree nor disagree	Disagree	Disagree	Disagree	Disagree	Disagree	Disagree	Disagree	Disagree	Disagree
18--40	Single	Below bachelor's degree	Student	Below 2000	3-4 people	Rural area	Living with parents	None	Urban resident basic medical insurance	No		Neither agree nor disagree	Neither agree nor disagree	Agree	Strongly agree	Neither agree nor disagree	Strongly disagree	Strongly disagree	Strongly disagree	Strongly disagree	Strongly agree	Strongly agree	Strongly agree	Strongly agree	Strongly agree	Strongly agree	Strongly agree	Strongly agree	Strongly agree	Strongly agree	Strongly agree	Strongly agree	Strongly agree	Strongly agree	Neither agree nor disagree	Neither agree nor disagree	Neither agree nor disagree	Strongly agree	Neither agree nor disagree	Strongly agree	Strongly disagree	Strongly disagree	Neither agree nor disagree	Strongly disagree	Neither agree nor disagree	Neither agree nor disagree	Neither agree nor disagree	Strongly disagree	Neither agree nor disagree
18--40	Married	Below bachelor's degree	Hired personnel	2001--4000	5 people and above	Suburban area	Own house	None	Urban public basic medical insurance	No		Strongly agree	Strongly agree	Strongly agree	Neither agree nor disagree	Strongly agree	Strongly disagree	Strongly disagree	Strongly disagree	Strongly disagree	Strongly agree	Strongly agree	Agree	Strongly agree	Strongly agree	Strongly agree	Neither agree nor disagree	Strongly agree	Strongly agree	Strongly agree	Strongly agree	Strongly agree	Strongly agree	Strongly agree	Strongly disagree	Disagree	Neither agree nor disagree	Neither agree nor disagree	Neither agree nor disagree	Agree	Agree	Disagree	Disagree	Agree	Strongly agree	Agree	Disagree	Neither agree nor disagree	Neither agree nor disagree
18--40	Single	Bachelor's degree or above	Student	Below 2000	3-4 people	Rural area	Living with parents	None	Urban resident basic medical insurance	No		Neither agree nor disagree	Neither agree nor disagree	Neither agree nor disagree	Neither agree nor disagree	Neither agree nor disagree	Neither agree nor disagree	Neither agree nor disagree	Neither agree nor disagree	Neither agree nor disagree	Strongly agree	Agree	Strongly agree	Agree	Neither agree nor disagree	Neither agree nor disagree	Neither agree nor disagree	Strongly agree	Strongly agree	Strongly agree	Strongly agree	Strongly agree	Strongly agree	Strongly agree	Neither agree nor disagree	Neither agree nor disagree	Neither agree nor disagree	Neither agree nor disagree	Neither agree nor disagree	Agree	Disagree	Neither agree nor disagree	Strongly agree	Neither agree nor disagree	Neither agree nor disagree	Neither agree nor disagree	Neither agree nor disagree	Neither agree nor disagree	Neither agree nor disagree
18--40	Single	Bachelor's degree or above	Student	Below 2000	5 people and above	Rural area	Living with parents	None	Urban resident basic medical insurance	No	15	Neither agree nor disagree	Neither agree nor disagree	Neither agree nor disagree	Neither agree nor disagree	Neither agree nor disagree	Neither agree nor disagree	Neither agree nor disagree	Neither agree nor disagree	Neither agree nor disagree	Neither agree nor disagree	Neither agree nor disagree	Neither agree nor disagree	Neither agree nor disagree	Agree	Agree	Agree	Agree	Agree	Agree	Agree	Agree	Agree	Agree	Agree	Neither agree nor disagree	Neither agree nor disagree	Neither agree nor disagree	Neither agree nor disagree	Neither agree nor disagree	Neither agree nor disagree	Neither agree nor disagree	Neither agree nor disagree	Neither agree nor disagree	Neither agree nor disagree	Neither agree nor disagree	Neither agree nor disagree	Neither agree nor disagree	Neither agree nor disagree
18--40	Married	Bachelor's degree or above	Government employee	4001--6000	3-4 people	Urban area	Own house	None	Urban public basic medical insurance	No	13	Disagree	Neither agree nor disagree	Agree	Neither agree nor disagree	Agree	Disagree	Disagree	Disagree	Disagree	Strongly agree	Strongly agree	Strongly agree	Strongly agree	Strongly agree	Strongly agree	Strongly agree	Strongly agree	Strongly agree	Agree	Agree	Agree	Agree	Agree	Strongly agree	Agree	Agree	Disagree	Agree	Agree	Agree	Agree	Agree	Neither agree nor disagree	Neither agree nor disagree	Neither agree nor disagree	Neither agree nor disagree	Disagree	Agree
41--70	Married	Bachelor's degree or above	Government employee	6001--8000	3-4 people	Urban area	Own house	Yes	Urban public basic medical insurance	No		Agree	Agree	Agree	Disagree	Neither agree nor disagree	Disagree	Disagree	Strongly disagree	Disagree	Agree	Agree	Agree	Neither agree nor disagree	Agree	Agree	Agree	Agree	Agree	Agree	Agree	Agree	Strongly agree	Strongly agree	Agree	Agree	Agree	Disagree	Agree	Agree	Agree	Agree	Neither agree nor disagree	Neither agree nor disagree	Neither agree nor disagree	Neither agree nor disagree	Neither agree nor disagree	Disagree	Disagree
18--40	Married	Bachelor's degree or above	Other	4001--6000	3-4 people	Urban area	Own house	None	Urban public basic medical insurance	No	13	Disagree	Agree	Disagree	Strongly disagree	Neither agree nor disagree	Strongly disagree	Strongly disagree	Strongly disagree	Strongly disagree	Strongly agree	Strongly agree	Strongly agree	Strongly agree	Strongly agree	Strongly agree	Strongly agree	Strongly agree	Strongly agree	Strongly agree	Strongly agree	Strongly agree	Strongly agree	Strongly agree	Strongly agree	Strongly agree	Strongly agree	Strongly disagree	Strongly agree	Strongly agree	Strongly agree	Strongly agree	Strongly agree	Strongly agree	Strongly agree	Strongly agree	Strongly agree	Neither agree nor disagree	Strongly agree
18--40	Married	Below bachelor's degree	Hired personnel	2001--4000	3-4 people	Urban area	Own house	None	Urban public basic medical insurance	No	13	Neither agree nor disagree	Neither agree nor disagree	Neither agree nor disagree	Neither agree nor disagree	Disagree	Disagree	Disagree	Disagree	Disagree	Neither agree nor disagree	Neither agree nor disagree	Neither agree nor disagree	Neither agree nor disagree	Agree	Neither agree nor disagree	Neither agree nor disagree	Neither agree nor disagree	Neither agree nor disagree	Neither agree nor disagree	Neither agree nor disagree	Neither agree nor disagree	Strongly agree	Strongly agree	Agree	Strongly agree	Strongly agree	Neither agree nor disagree	Neither agree nor disagree	Neither agree nor disagree	Neither agree nor disagree	Disagree	Neither agree nor disagree	Neither agree nor disagree	Neither agree nor disagree	Neither agree nor disagree	Neither agree nor disagree	Disagree	Neither agree nor disagree
18--40	Single	Bachelor's degree or above	Government employee	4001--6000	3-4 people	Urban area	Living with parents	None	Urban public basic medical insurance	No		Disagree	Disagree	Disagree	Disagree	Disagree	Disagree	Disagree	Disagree	Disagree	Disagree	Neither agree nor disagree	Neither agree nor disagree	Neither agree nor disagree	Neither agree nor disagree	Agree	Agree	Agree	Agree	Agree	Neither agree nor disagree	Neither agree nor disagree	Neither agree nor disagree	Neither agree nor disagree	Neither agree nor disagree	Disagree	Disagree	Disagree	Neither agree nor disagree	Agree	Neither agree nor disagree	Agree	Neither agree nor disagree	Strongly agree	Strongly agree	Strongly agree	Disagree	Disagree	Disagree
18--40	Single	Bachelor's degree or above	Student	Below 2000	5 people and above	Rural area	Living with parents	None	Urban public basic medical insurance	Yes		Disagree	Disagree	Disagree	Disagree	Neither agree nor disagree	Disagree	Disagree	Disagree	Disagree	Agree	Agree	Agree	Disagree	Agree	Agree	Agree	Neither agree nor disagree	Agree	Agree	Agree	Agree	Agree	Disagree	Disagree	Agree	Agree	Neither agree nor disagree	Neither agree nor disagree	Neither agree nor disagree	Neither agree nor disagree	Neither agree nor disagree	Neither agree nor disagree	Neither agree nor disagree	Neither agree nor disagree	Neither agree nor disagree	Neither agree nor disagree	Neither agree nor disagree	Neither agree nor disagree
41--70	Married	Below bachelor's degree	Hired personnel	Below 2000	5 people and above	Rural area	Own house	None	Urban resident basic medical insurance	No	12	Disagree	Agree	Agree	Disagree	Agree	Disagree	Disagree	Disagree	Disagree	Disagree	Agree	Agree	Agree	Agree	Agree	Agree	Agree	Agree	Agree	Agree	Agree	Agree	Agree	Agree	Agree	Agree	Disagree	Agree	Agree	Agree	Agree	Agree	Agree	Agree	Agree	Agree	Agree	Agree
41--70	Married	Below bachelor's degree	Retired	Below 2000	5 people and above	Suburban area	Own house	None	Fully self-funded	No	13	Strongly agree	Strongly agree	Strongly agree	Strongly agree	Disagree	Disagree	Disagree	Disagree	Strongly disagree	Strongly agree	Strongly agree	Strongly agree	Strongly agree	Strongly agree	Strongly agree	Strongly agree	Strongly agree	Strongly agree	Strongly agree	Strongly agree	Strongly agree	Strongly agree	Strongly agree	Strongly agree	Strongly agree	Strongly agree	Strongly disagree	Strongly agree	Disagree	Strongly agree	Disagree	Disagree	Strongly disagree	Disagree	Disagree	Disagree	Disagree	Disagree
18--40	Single	Bachelor's degree or above	Hired personnel	2001--4000	5 people and above	Urban area	Living with parents	None	Fully self-funded	No		Strongly agree	Neither agree nor disagree	Disagree	Neither agree nor disagree	Neither agree nor disagree	Strongly disagree	Strongly disagree	Strongly disagree	Strongly disagree	Strongly agree	Strongly agree	Strongly agree	Strongly agree	Strongly agree	Strongly agree	Strongly agree	Strongly agree	Strongly agree	Agree	Strongly agree	Strongly agree	Strongly agree	Strongly agree	Strongly agree	Neither agree nor disagree	Neither agree nor disagree	Neither agree nor disagree	Neither agree nor disagree	Disagree	Disagree	Neither agree nor disagree	Neither agree nor disagree	Neither agree nor disagree	Neither agree nor disagree	Neither agree nor disagree	Neither agree nor disagree	Agree	Agree
41--70	Married	Bachelor's degree or above	Corporate employee	4001--6000	3-4 people	Urban area	Own house	None	Urban public basic medical insurance	No		Neither agree nor disagree	Neither agree nor disagree	Neither agree nor disagree	Neither agree nor disagree	Neither agree nor disagree	Disagree	Disagree	Disagree	Disagree	Neither agree nor disagree	Agree	Neither agree nor disagree	Neither agree nor disagree	Neither agree nor disagree	Neither agree nor disagree	Neither agree nor disagree	Neither agree nor disagree	Neither agree nor disagree	Neither agree nor disagree	Neither agree nor disagree	Neither agree nor disagree	Strongly agree	Neither agree nor disagree	Neither agree nor disagree	Agree	Agree	Disagree	Agree	Disagree	Neither agree nor disagree	Disagree	Disagree	Disagree	Disagree	Disagree	Disagree	Neither agree nor disagree	Neither agree nor disagree
18--40	Married	Bachelor's degree or above	Corporate employee	4001--6000	5 people and above	Rural area	Living with parents	None	Urban public basic medical insurance	No	13	Neither agree nor disagree	Neither agree nor disagree	Neither agree nor disagree	Neither agree nor disagree	Neither agree nor disagree	Neither agree nor disagree	Neither agree nor disagree	Neither agree nor disagree	Neither agree nor disagree	Neither agree nor disagree	Neither agree nor disagree	Neither agree nor disagree	Agree	Agree	Agree	Agree	Agree	Agree	Agree	Agree	Agree	Strongly agree	Strongly agree	Neither agree nor disagree	Disagree	Agree	Neither agree nor disagree	Neither agree nor disagree	Neither agree nor disagree	Agree	Neither agree nor disagree	Neither agree nor disagree	Neither agree nor disagree	Neither agree nor disagree	Neither agree nor disagree	Neither agree nor disagree	Neither agree nor disagree	Neither agree nor disagree
18--40	Married	Below bachelor's degree	Corporate employee	4001--6000	5 people and above	Urban area	Own house	None	Urban public basic medical insurance	No	12	Neither agree nor disagree	Neither agree nor disagree	Neither agree nor disagree	Neither agree nor disagree	Neither agree nor disagree	Neither agree nor disagree	Neither agree nor disagree	Neither agree nor disagree	Neither agree nor disagree	Neither agree nor disagree	Neither agree nor disagree	Neither agree nor disagree	Neither agree nor disagree	Neither agree nor disagree	Neither agree nor disagree	Neither agree nor disagree	Neither agree nor disagree	Neither agree nor disagree	Neither agree nor disagree	Neither agree nor disagree	Neither agree nor disagree	Strongly agree	Strongly agree	Neither agree nor disagree	Neither agree nor disagree	Agree	Neither agree nor disagree	Neither agree nor disagree	Neither agree nor disagree	Neither agree nor disagree	Neither agree nor disagree	Neither agree nor disagree	Neither agree nor disagree	Neither agree nor disagree	Neither agree nor disagree	Neither agree nor disagree	Neither agree nor disagree
41--70	Married	Bachelor's degree or above	Corporate employee	4001--6000	3-4 people	Rural area	Living with parents	None	Urban public basic medical insurance	No		Agree	Agree	Agree	Agree	Agree	Agree	Agree	Agree	Neither agree nor disagree	Strongly agree	Strongly agree	Strongly agree	Strongly agree	Agree	Agree	Agree	Agree	Strongly agree	Agree	Agree	Strongly agree	Strongly agree	Strongly agree	Agree	Neither agree nor disagree	Agree	Agree	Disagree	Disagree	Strongly agree	Disagree	Disagree	Agree	Disagree	Neither agree nor disagree	Disagree	Disagree	Neither agree nor disagree
41--70	Married	Below bachelor's degree	Other	2001--4000	2 people	Urban area	Own house	None	Urban public basic medical insurance	No		Disagree	Disagree	Neither agree nor disagree	Neither agree nor disagree	Neither agree nor disagree	Neither agree nor disagree	Neither agree nor disagree	Neither agree nor disagree	Neither agree nor disagree	Strongly agree	Strongly agree	Strongly agree	Strongly agree	Strongly agree	Strongly agree	Strongly agree	Strongly agree	Strongly agree	Strongly agree	Strongly agree	Strongly agree	Strongly agree	Strongly agree	Strongly agree	Strongly agree	Strongly agree	Strongly agree	Strongly disagree	Disagree	Disagree	Disagree	Disagree	Neither agree nor disagree	Neither agree nor disagree	Neither agree nor disagree	Neither agree nor disagree	Neither agree nor disagree	Disagree
41--70	Married	Below bachelor's degree	Retired	2001--4000	1 person	Urban area	Own house	None	Urban public basic medical insurance	No	14	Disagree	Disagree	Disagree	Disagree	Disagree	Disagree	Disagree	Disagree	Disagree	Agree	Agree	Agree	Agree	Agree	Agree	Agree	Agree	Agree	Agree	Agree	Agree	Agree	Agree	Agree	Agree	Agree	Agree	Disagree	Disagree	Agree	Disagree	Disagree	Disagree	Disagree	Disagree	Disagree	Disagree	Disagree
18--40	Married	Bachelor's degree or above	Other	2001--4000	5 people and above	Urban area	Own house	None	Urban public basic medical insurance	No	14	Neither agree nor disagree	Agree	Agree	Strongly disagree	Strongly disagree	Disagree	Strongly disagree	Strongly disagree	Strongly disagree	Strongly agree	Strongly disagree	Agree	Strongly agree	Agree	Agree	Agree	Agree	Agree	Agree	Agree	Agree	Agree	Agree	Agree	Agree	Neither agree nor disagree	Neither agree nor disagree	Neither agree nor disagree	Agree	Agree	Agree	Agree	Agree	Agree	Agree	Agree	Agree	Agree
41--70	Married	Below bachelor's degree	Other	2001--4000	2 people	Suburban area	Own house	None	Urban public basic medical insurance	No	12	Neither agree nor disagree	Disagree	Disagree	Neither agree nor disagree	Neither agree nor disagree	Strongly disagree	Strongly disagree	Strongly disagree	Strongly disagree	Strongly agree	Agree	Strongly agree	Strongly agree	Strongly agree	Strongly agree	Strongly agree	Strongly agree	Strongly agree	Agree	Agree	Agree	Strongly agree	Strongly agree	Strongly agree	Strongly agree	Strongly agree	Agree	Disagree	Disagree	Agree	Disagree	Disagree	Disagree	Disagree	Disagree	Disagree	Disagree	Disagree
41--70	Divorced	Below bachelor's degree	Corporate employee	4001--6000	2 people	Suburban area	Own house	Yes	Urban public basic medical insurance	No		Disagree	Disagree	Disagree	Disagree	Disagree	Disagree	Disagree	Disagree	Disagree	Disagree	Agree	Agree	Agree	Agree	Agree	Agree	Agree	Agree	Agree	Disagree	Disagree	Strongly agree	Agree	Agree	Agree	Agree	Agree	Agree	Disagree	Disagree	Strongly disagree	Disagree	Disagree	Disagree	Disagree	Disagree	Disagree	Agree
18--40	Single	Bachelor's degree or above	Student	Below 2000	3-4 people	Rural area	Living with parents	None	Urban resident basic medical insurance	No	12	Strongly agree	Neither agree nor disagree	Disagree	Neither agree nor disagree	Neither agree nor disagree	Strongly disagree	Strongly disagree	Strongly disagree	Strongly disagree	Strongly agree	Strongly agree	Strongly agree	Strongly agree	Strongly agree	Strongly agree	Strongly agree	Strongly agree	Strongly agree	Agree	Strongly agree	Strongly agree	Strongly agree	Strongly agree	Strongly agree	Neither agree nor disagree	Neither agree nor disagree	Neither agree nor disagree	Neither agree nor disagree	Disagree	Disagree	Neither agree nor disagree	Neither agree nor disagree	Neither agree nor disagree	Neither agree nor disagree	Neither agree nor disagree	Neither agree nor disagree	Agree	Agree
18--40	Widowed	Below bachelor's degree	Hired personnel	Above 10001	3-4 people	Urban area	Renting	None	Urban public basic medical insurance	No		Agree	Agree	Agree	Neither agree nor disagree	Agree	Disagree	Disagree	Disagree	Disagree	Agree	Neither agree nor disagree	Agree	Agree	Agree	Agree	Agree	Agree	Agree	Agree	Agree	Agree	Strongly agree	Strongly agree	Disagree	Neither agree nor disagree	Strongly agree	Agree	Disagree	Disagree	Disagree	Disagree	Disagree	Agree	Disagree	Agree	Agree	Disagree	Disagree
41--70	Married	Below bachelor's degree	Business and service industry personnel	8001-10000	3-4 people	Urban area	Own house	Yes	Urban public basic medical insurance	No	13	Strongly agree	Strongly agree	Strongly agree	Strongly agree	Strongly agree	Strongly disagree	Strongly disagree	Strongly disagree	Strongly disagree	Agree	Agree	Agree	Agree	Agree	Agree	Agree	Agree	Agree	Agree	Agree	Agree	Agree	Agree	Agree	Disagree	Disagree	Disagree	Agree	Agree	Agree	Agree	Agree	Agree	Agree	Agree	Agree	Agree	Agree
41--70	Married	Bachelor's degree or above	Business and service industry personnel	2001--4000	5 people and above	Suburban area	Living with parents	None	Urban resident basic medical insurance	No	12	Strongly agree	Strongly agree	Strongly agree	Agree	Agree	Disagree	Disagree	Disagree	Disagree	Disagree	Disagree	Disagree	Disagree	Disagree	Neither agree nor disagree	Neither agree nor disagree	Neither agree nor disagree	Neither agree nor disagree	Neither agree nor disagree	Disagree	Disagree	Disagree	Disagree	Disagree	Strongly agree	Strongly disagree	Disagree	Agree	Agree	Agree	Agree	Agree	Agree	Agree	Agree	Agree	Agree	Agree
18--40	Married	Bachelor's degree or above	Government employee	4001--6000	3-4 people	Urban area	Own house	None	Urban public basic medical insurance	No	11	Disagree	Disagree	Disagree	Disagree	Disagree	Disagree	Disagree	Disagree	Disagree	Agree	Neither agree nor disagree	Agree	Agree	Agree	Agree	Neither agree nor disagree	Agree	Agree	Agree	Agree	Agree	Agree	Agree	Agree	Agree	Agree	Agree	Disagree	Disagree	Disagree	Disagree	Disagree	Disagree	Disagree	Disagree	Disagree	Disagree	Disagree
18--40	Married	Bachelor's degree or above	Corporate employee	4001--6000	2 people	Urban area	Own house	None	Urban public basic medical insurance	No	13	Strongly agree	Strongly agree	Strongly agree	Strongly agree	Agree	Disagree	Disagree	Disagree	Disagree	Agree	Agree	Disagree	Agree	Agree	Agree	Agree	Agree	Agree	Agree	Strongly agree	Strongly agree	Strongly agree	Strongly agree	Strongly agree	Strongly agree	Strongly agree	Disagree	Agree	Agree	Agree	Agree	Agree	Agree	Agree	Agree	Agree	Agree	Agree
41--70	Married	Below bachelor's degree	Freelancer	Below 2000	3-4 people	Suburban area	Living with parents	None	Urban resident basic medical insurance	No		Strongly agree	Strongly agree	Strongly agree	Strongly agree	Strongly agree	Disagree	Disagree	Disagree	Disagree	Agree	Agree	Disagree	Agree	Agree	Agree	Agree	Agree	Agree	Agree	Strongly agree	Strongly agree	Strongly agree	Strongly agree	Strongly agree	Strongly agree	Agree	Disagree	Agree	Agree	Agree	Agree	Agree	Agree	Agree	Agree	Agree	Agree	Agree
18--40	Married	Bachelor's degree or above	Government employee	2001--4000	5 people and above	Urban area	Own house	None	Urban public basic medical insurance	No		Strongly agree	Strongly agree	Strongly agree	Strongly agree	Strongly agree	Disagree	Disagree	Disagree	Disagree	Disagree	Agree	Agree	Agree	Agree	Disagree	Disagree	Disagree	Disagree	Disagree	Agree	Agree	Agree	Agree	Agree	Strongly agree	Strongly agree	Agree	Disagree	Agree	Agree	Agree	Agree	Agree	Agree	Agree	Agree	Agree	Agree
41--70	Married	Below bachelor's degree	Business and service industry personnel	Below 2000	3-4 people	Suburban area	Living with parents	None	Urban resident basic medical insurance	No		Disagree	Strongly agree	Strongly agree	Strongly agree	Strongly agree	Disagree	Neither agree nor disagree	Disagree	Disagree	Disagree	Agree	Agree	Agree	Agree	Disagree	Neither agree nor disagree	Disagree	Disagree	Strongly agree	Strongly agree	Strongly agree	Strongly agree	Strongly agree	Strongly agree	Strongly agree	Strongly agree	Disagree	Agree	Agree	Agree	Agree	Agree	Agree	Agree	Agree	Agree	Agree	Agree
41--70	Married	Below bachelor's degree	Freelancer	4001--6000	5 people and above	Suburban area	Living with parents	Yes	Urban resident basic medical insurance	No	13	Agree	Agree	Agree	Agree	Agree	Strongly disagree	Disagree	Disagree	Disagree	Strongly agree	Strongly agree	Strongly agree	Strongly agree	Strongly agree	Strongly agree	Strongly agree	Agree	Agree	Agree	Agree	Agree	Agree	Agree	Agree	Agree	Agree	Agree	Disagree	Disagree	Disagree	Disagree	Disagree	Disagree	Disagree	Disagree	Disagree	Disagree	Disagree
41--70	Married	Below bachelor's degree	Freelancer	2001--4000	3-4 people	Urban area	Living with parents	None	Urban resident basic medical insurance	No	12	Strongly agree	Strongly agree	Strongly agree	Strongly agree	Strongly agree	Strongly disagree	Disagree	Disagree	Disagree	Agree	Disagree	Disagree	Disagree	Disagree	Disagree	Disagree	Disagree	Disagree	Disagree	Disagree	Disagree	Disagree	Disagree	Disagree	Strongly agree	Strongly agree	Agree	Disagree	Disagree	Disagree	Disagree	Disagree	Disagree	Disagree	Disagree	Disagree	Disagree	Disagree
41--70	Married	Below bachelor's degree	Freelancer	Below 2000	5 people and above	Rural area	Own house	Yes	Fully self-funded	No	12	Strongly agree	Strongly agree	Strongly agree	Strongly agree	Strongly agree	Strongly disagree	Strongly disagree	Strongly disagree	Strongly disagree	Agree	Agree	Neither agree nor disagree	Agree	Agree	Agree	Agree	Agree	Agree	Agree	Agree	Agree	Agree	Agree	Agree	Agree	Strongly disagree	Agree	Disagree	Disagree	Disagree	Disagree	Disagree	Disagree	Disagree	Disagree	Disagree	Disagree	Disagree
18--40	Married	Bachelor's degree or above	Corporate employee	4001--6000	3-4 people	Urban area	Own house	None	Urban public basic medical insurance	No		Strongly agree	Strongly agree	Strongly agree	Agree	Agree	Strongly disagree	Strongly disagree	Strongly disagree	Agree	Agree	Agree	Agree	Agree	Agree	Agree	Agree	Agree	Agree	Agree	Agree	Agree	Strongly agree	Strongly agree	Strongly agree	Agree	Agree	Agree	Disagree	Disagree	Agree	Agree	Agree	Agree	Agree	Agree	Agree	Agree	Agree
41--70	Married	Below bachelor's degree	Freelancer	2001--4000	3-4 people	Rural area	Own house	Yes	Urban resident basic medical insurance	No		Strongly agree	Strongly agree	Strongly agree	Agree	Agree	Disagree	Disagree	Disagree	Disagree	Agree	Agree	Agree	Agree	Agree	Agree	Agree	Agree	Agree	Agree	Agree	Agree	Strongly agree	Strongly agree	Strongly agree	Strongly agree	Agree	Disagree	Agree	Agree	Agree	Agree	Agree	Agree	Agree	Agree	Agree	Agree	Strongly disagree
41--70	Married	Below bachelor's degree	Freelancer	4001--6000	5 people and above	Rural area	Living with parents	Yes	Urban resident basic medical insurance	No	13	Agree	Agree	Agree	Agree	Agree	Strongly disagree	Disagree	Disagree	Disagree	Strongly agree	Strongly agree	Strongly agree	Strongly agree	Strongly agree	Strongly agree	Strongly agree	Agree	Agree	Agree	Agree	Agree	Agree	Agree	Agree	Agree	Agree	Agree	Disagree	Disagree	Disagree	Disagree	Disagree	Disagree	Disagree	Disagree	Disagree	Disagree	Disagree
41--70	Widowed	Below bachelor's degree	Freelancer	Below 2000	1 person	Rural area	Own house	Yes	Urban resident basic medical insurance	No		Strongly agree	Strongly agree	Strongly agree	Strongly agree	Strongly agree	Strongly disagree	Disagree	Disagree	Disagree	Agree	Disagree	Disagree	Disagree	Disagree	Disagree	Disagree	Disagree	Disagree	Disagree	Disagree	Disagree	Disagree	Disagree	Disagree	Strongly agree	Strongly disagree	Agree	Disagree	Disagree	Disagree	Disagree	Disagree	Disagree	Disagree	Disagree	Disagree	Disagree	Strongly agree
18--40	Married	Bachelor's degree or above	Government employee	8001-10000	3-4 people	Urban area	Own house	None	Urban public basic medical insurance	No	13	Strongly agree	Strongly agree	Strongly agree	Neither agree nor disagree	Neither agree nor disagree	Disagree	Disagree	Disagree	Disagree	Agree	Agree	Agree	Agree	Agree	Agree	Agree	Agree	Agree	Agree	Agree	Strongly agree	Strongly agree	Strongly agree	Strongly agree	Strongly agree	Strongly agree	Agree	Disagree	Disagree	Disagree	Disagree	Disagree	Disagree	Disagree	Disagree	Disagree	Disagree	Disagree
18--40	Married	Below bachelor's degree	Freelancer	2001--4000	5 people and above	Urban area	Living with parents	None	Urban resident basic medical insurance	No		Disagree	Disagree	Disagree	Disagree	Disagree	Disagree	Disagree	Disagree	Disagree	Agree	Neither agree nor disagree	Agree	Agree	Agree	Agree	Neither agree nor disagree	Agree	Agree	Agree	Agree	Agree	Agree	Agree	Agree	Agree	Agree	Agree	Disagree	Disagree	Disagree	Disagree	Disagree	Disagree	Disagree	Disagree	Disagree	Disagree	Disagree
41--70	Married	Below bachelor's degree	Corporate employee	2001--4000	3-4 people	Urban area	Own house	None	Urban public basic medical insurance	No	13	Strongly agree	Strongly agree	Strongly agree	Strongly agree	Strongly agree	Disagree	Disagree	Disagree	Disagree	Agree	Agree	Agree	Agree	Agree	Agree	Agree	Agree	Agree	Strongly agree	Strongly agree	Strongly agree	Strongly agree	Strongly agree	Strongly agree	Strongly agree	Strongly agree	Disagree	Agree	Agree	Agree	Agree	Agree	Agree	Agree	Agree	Agree	Agree	Agree
18--40	Single	Bachelor's degree or above	Freelancer	2001--4000	5 people and above	Rural area	Living with parents	Yes	Fully self-funded	No		Agree	Agree	Agree	Agree	Agree	Disagree	Disagree	Disagree	Disagree	Disagree	Disagree	Disagree	Disagree	Disagree	Disagree	Disagree	Disagree	Disagree	Disagree	Disagree	Disagree	Disagree	Disagree	Disagree	Neither agree nor disagree	Neither agree nor disagree	Disagree	Agree	Agree	Agree	Agree	Agree	Agree	Agree	Agree	Agree	Agree	Agree
18--40	Married	Below bachelor's degree	Freelancer	2001--4000	3-4 people	Urban area	Own house	None	Urban resident basic medical insurance	No	14	Agree	Agree	Agree	Agree	Agree	Disagree	Disagree	Disagree	Disagree	Agree	Agree	Agree	Agree	Agree	Agree	Agree	Agree	Agree	Agree	Agree	Agree	Strongly agree	Strongly agree	Disagree	Agree	Disagree	Disagree	Agree	Agree	Agree	Agree	Agree	Agree	Agree	Agree	Agree	Agree	Agree
41--70	Married	Bachelor's degree or above	Business and service industry personnel	2001--4000	3-4 people	Suburban area	Renting	None	Urban resident basic medical insurance	Yes		Agree	Agree	Agree	Agree	Agree	Disagree	Disagree	Disagree	Disagree	Agree	Agree	Agree	Agree	Agree	Agree	Agree	Agree	Agree	Agree	Agree	Agree	Strongly agree	Strongly agree	Disagree	Agree	Disagree	Disagree	Agree	Agree	Agree	Agree	Agree	Agree	Agree	Agree	Agree	Agree	Agree
[truncated: 23 more columns]
